# Supplementary material for: Multiscale dynamics of charging and plating in graphite electrodes coupling operando microscopy and phase-field modelling
Source: Nat Commun. 2023 Aug 24;14:5127. doi: 10.1038/s41467-023-40574-6 (PMC10449918; doi:10.1038/s41467-023-40574-6)
Supplement: Supplementary file 5 — Source Data [file 41467_2023_40574_MOESM5_ESM.xlsx]

## Sheet: Fig. 2
Panel a
	2 mA cm-2 charge			2 mA cm-2 relax			2 mA cm-2_discharge			2 mA cm-2_discharge_relax			4 mA cm-2 charge			4 mA cm-2 charge_relax			4 mA cm-2 discharge			Relax
2	0.61423		50055.5	-0.01082		60855.5	0.12276		94318.2	1.32595		105118	0.27521		130254	-0.01215		141053	0.02443		158064	1.27613
4	0.61052		50057.5	-0.00974		60857.5	0.12553		94320.2	1.29072		105120	0.25006		130256	-0.01107		141055	0.02618		158066	1.23952
6	0.60805		50059.5	-0.00901		60859.5	0.12655		94322.2	1.27554		105122	0.24265		130258	-0.01035		141057	0.02709		158068	1.22095
8	0.60596		50061.5	-0.00845		60861.5	0.12742		94324.2	1.26551		105124	0.23746		130260	-0.00979		141059	0.02777		158070	1.20693
10	0.60412		50063.5	-0.00794		60863.5	0.1282		94326.2	1.25768		105126	0.23325		130262	-0.0093		141061	0.02833		158072	1.19522
12	0.60247		50065.5	-0.00752		60865.5	0.12885		94328.2	1.25107		105128	0.22957		130264	-0.00887		141063	0.02882		158074	1.18504
14	0.60094		50067.5	-0.00715		60867.5	0.12945		94330.2	1.24529		105130	0.22617		130266	-0.00849		141065	0.02925		158076	1.17596
16	0.59955		50069.5	-0.0068		60869.5	0.13001		94332.2	1.24005		105132	0.22305		130268	-0.00813		141067	0.02965		158078	1.16776
18	0.59822		50071.5	-0.00647		60871.5	0.13053		94334.2	1.23525		105134	0.22014		130270	-0.0078		141069	0.03001		158080	1.16021
20	0.59696		50073.5	-0.00617		60873.5	0.13099		94336.2	1.23081		105136	0.21738		130272	-0.0075		141071	0.03034		158082	1.15323
22	0.59692		50075.5	-0.00589		60875.5	0.13143		94338.2	1.22668		105138	0.21476		130274	-0.00721		141073	0.03065		158084	1.14674
24	0.59595		50077.5	-0.00563		60877.5	0.13185		94340.2	1.22281		105140	0.2123		130276	-0.00695		141075	0.03095		158086	1.14064
26	0.5948		50079.5	-0.00538		60879.5	0.13198		94342.2	1.21914		105142	0.20995		130278	-0.0067		141077	0.03122		158088	1.13492
28	0.5939		50081.5	-0.00515		60881.5	0.13225		94344.2	1.21556		105144	0.20774		130280	-0.00647		141079	0.03148		158090	1.12949
30	0.59299		50083.5	-0.00493		60883.5	0.13261		94346.2	1.2121		105146	0.20626		130282	-0.00624		141081	0.03172		158092	1.12431
32	0.592		50085.5	-0.00471		60885.5	0.13297		94348.2	1.20892		105148	0.20534		130284	-0.00603		141083	0.03194		158094	1.11937
34	0.59103		50087.5	-0.00449		60887.5	0.13332		94350.2	1.20587		105150	0.20329		130286	-0.00583		141085	0.03216		158096	1.11464
36	0.59005		50089.5	-0.0043		60889.5	0.13366		94352.2	1.20294		105152	0.20136		130288	-0.00564		141087	0.03237		158098	1.11009
38	0.58911		50091.5	-0.00411		60891.5	0.13399		94354.2	1.20015		105154	0.19949		130290	-0.00547		141089	0.03257		158100	1.10572
40	0.58821		50093.5	-0.00393		60893.5	0.13429		94356.2	1.19746		105156	0.19768		130292	-0.0053		141091	0.03275		158102	1.10149
42	0.58735		50095.5	-0.00376		60895.5	0.13458		94358.2	1.19485		105158	0.19588		130294	-0.00513		141093	0.03293		158104	1.09741
44	0.58648		50097.5	-0.0036		60897.5	0.13488		94360.2	1.19232		105160	0.19412		130296	-0.00497		141095	0.0331		158106	1.09345
46	0.58566		50099.5	-0.00344		60899.5	0.13503		94362.2	1.18987		105162	0.19237		130298	-0.00482		141097	0.03326		158108	1.08961
48	0.5848		50101.5	-0.00329		60901.5	0.13506		94364.2	1.1875		105164	0.19068		130300	-0.00467		141099	0.03341		158110	1.08587
50	0.58397		50103.5	-0.00313		60903.5	0.13533		94366.2	1.1852		105166	0.18903		130302	-0.00452		141101	0.03356		158112	1.08223
52	0.58337		50105.5	-0.00294		60905.5	0.13559		94368.2	1.18297		105168	0.18737		130304	-0.00439		141103	0.03371		158114	1.07868
54	0.58261		50107.5	-0.00279		60907.5	0.13584		94370.2	1.18077		105170	0.18568		130306	-0.00426		141105	0.03384		158116	1.0756
56	0.58183		50109.5	-0.00265		60909.5	0.13611		94372.2	1.17862		105172	0.18409		130308	-0.00413		141107	0.03396		158118	1.07211
58	0.5811		50111.5	-0.00251		60911.5	0.13637		94374.2	1.17654		105174	0.18249		130310	-0.00401		141109	0.03408		158120	1.06871
60	0.58034		50113.5	-0.00237		60913.5	0.13662		94376.2	1.17451		105176	0.18098		130312	-0.0039		141111	0.03419		158122	1.06547
62	0.5796		50115.5	-0.00224		60915.5	0.13685		94378.2	1.17254		105178	0.17949		130314	-0.00379		141113	0.0343		158124	1.06228
64	0.57886		50117.5	-0.00211		60917.5	0.13707		94380.2	1.17063		105180	0.17814		130316	-0.00368		141115	0.03442		158126	1.05917
66	0.57813		50119.5	-0.002		60919.5	0.1373		94382.2	1.16869		105182	0.1767		130318	-0.00358		141117	0.03452		158128	1.05611
68	0.57742		50121.5	-0.00187		60921.5	0.13723		94384.2	1.16673		105184	0.17537		130320	-0.00347		141119	0.03462		158130	1.05312
70	0.57671		50123.5	-0.00173		60923.5	0.13736		94386.2	1.16489		105186	0.17398		130322	-0.00338		141121	0.03471		158132	1.05016
72	0.576		50125.5	-0.00161		60925.5	0.13757		94388.2	1.16312		105188	0.1726		130324	-0.00328		141123	0.03481		158134	1.04729
74	0.57532		50127.5	-0.0015		60927.5	0.13775		94390.2	1.16139		105190	0.17121		130326	-0.00319		141125	0.0349		158136	1.04446
76	0.57463		50129.5	-0.00138		60929.5	0.13787		94392.2	1.15969		105192	0.16991		130328	-0.00311		141127	0.03499		158138	1.04167
78	0.57397		50131.5	-0.00127		60931.5	0.13809		94394.2	1.15801		105194	0.16858		130330	-0.00302		141129	0.03507		158140	1.03893
80	0.57329		50133.5	-0.00117		60933.5	0.13829		94396.2	1.15637		105196	0.16729		130332	-0.00294		141131	0.03516		158142	1.03621
82	0.57299		50135.5	-0.00107		60935.5	0.1385		94398.2	1.15474		105198	0.16606		130334	-0.00286		141133	0.03523		158144	1.03354
84	0.57328		50137.5	-0.000973883		60937.5	0.1387		94400.2	1.15314		105200	0.16486		130336	-0.00278		141135	0.03531		158146	1.03089
86	0.57279		50139.5	-0.000870106		60939.5	0.1389		94402.2	1.15158		105202	0.16523		130338	-0.0027		141137	0.03538		158148	1.02828
88	0.57225		50141.5	-0.000753447		60941.5	0.13893		94404.2	1.15004		105204	0.16422		130340	-0.00263		141139	0.03545		158150	1.0257
90	0.57161		50143.5	-0.000648978		60943.5	0.13893		94406.2	1.14854		105206	0.163		130342	-0.00256		141141	0.03552		158152	1.02315
92	0.57097		50145.5	-0.000547377		60945.5	0.13912		94408.2	1.14707		105208	0.1618		130344	-0.00249		141143	0.03558		158154	1.02065
94	0.57033		50147.5	-0.000453366		60947.5	0.13932		94410.2	1.14561		105210	0.16065		130346	-0.00242		141145	0.03564		158156	1.01818
96	0.56969		50149.5	-0.000363564		60949.5	0.13951		94412.2	1.14416		105212	0.15949		130348	-0.00236		141147	0.0357		158158	1.01574
98	0.56906		50151.5	-0.000259722		60951.5	0.1397		94414.2	1.14271		105214	0.15832		130350	-0.00229		141149	0.03576		158160	1.01334
100	0.56845		50153.5	-0.000165728		60953.5	0.13988		94416.2	1.14131		105216	0.15716		130352	-0.00223		141151	0.03581		158162	1.01094
102	0.56786		50155.5	-7.90893e-05		60955.5	0.14007		94418.2	1.13991		105218	0.15599		130354	-0.00218		141153	0.03588		158164	1.00859
104	0.56725		50157.5	5.79265e-06		60957.5	0.14026		94420.2	1.13853		105220	0.15486		130356	-0.00212		141155	0.03593		158166	1.00627
106	0.56665		50159.5	0.000114409		60959.5	0.14045		94422.2	1.13718		105222	0.15373		130358	-0.00206		141157	0.03598		158168	1.00397
108	0.56603		50161.5	0.000196922		60961.5	0.14059		94424.2	1.13581		105224	0.15262		130360	-0.002		141159	0.03603		158170	1.00169
110	0.56542		50163.5	0.000280348		60963.5	0.14042		94426.2	1.13439		105226	0.15149		130362	-0.00195		141161	0.03608		158172	0.99944
112	0.5648		50165.5	0.000365763		60965.5	0.14056		94428.2	1.13308		105228	0.15046		130364	-0.00191		141163	0.03612		158174	0.99722
114	0.56421		50167.5	0.000448665		60967.5	0.14073		94430.2	1.13179		105230	0.1494		130366	-0.00185		141165	0.03617		158176	0.99502
116	0.56361		50169.5	0.000533779		60969.5	0.14089		94432.2	1.13051		105232	0.1483		130368	-0.00181		141167	0.03621		158178	0.99284
118	0.56299		50171.5	0.0006051		60971.5	0.14105		94434.2	1.12924		105234	0.14721		130370	-0.00176		141169	0.03625		158180	0.99067
120	0.5624		50173.5	0.000681916		60973.5	0.14123		94436.2	1.12799		105236	0.14614		130372	-0.00171		141171	0.0363		158182	0.98852
122	0.56181		50175.5	0.000753356		60975.5	0.1414		94438.2	1.12672		105238	0.14517		130374	-0.00167		141173	0.03634		158184	0.98639
124	0.5613		50177.5	0.000849557		60977.5	0.14157		94440.2	1.1255		105240	0.14417		130376	-0.00163		141175	0.03637		158186	0.98429
126	0.56079		50179.5	0.000933962		60979.5	0.14173		94442.2	1.1243		105242	0.14319		130378	-0.00159		141177	0.03641		158188	0.98221
128	0.56022		50181.5	0.00101		60981.5	0.14189		94444.2	1.1231		105244	0.14221		130380	-0.00154		141179	0.03645		158190	0.98015
130	0.55966		50183.5	0.00108		60983.5	0.14176		94446.2	1.12192		105246	0.14124		130382	-0.00149		141181	0.03648		158192	0.97834
132	0.55908		50185.5	0.00116		60985.5	0.1418		94448.2	1.12075		105248	0.14028		130384	-0.00145		141183	0.03651		158194	0.97641
134	0.55858		50187.5	0.00123		60987.5	0.14192		94450.2	1.11959		105250	0.13918		130386	-0.00141		141185	0.03654		158196	0.97437
136	0.55826		50189.5	0.0013		60989.5	0.14203		94452.2	1.11845		105252	0.13818		130388	-0.00137		141187	0.03658		158198	0.97235
138	0.55769		50191.5	0.00136		60991.5	0.14217		94454.2	1.1173		105254	0.13719		130390	-0.00134		141189	0.03661		158200	0.97037
140	0.55715		50193.5	0.00142		60993.5	0.14231		94456.2	1.11618		105256	0.13719		130392	-0.00131		141191	0.03664		158202	0.96841
142	0.5566		50195.5	0.00153		60995.5	0.14246		94458.2	1.11504		105258	0.13713		130394	-0.00128		141193	0.03667		158204	0.96645
144	0.55605		50197.5	0.00163		60997.5	0.14253		94460.2	1.1139		105260	0.13623		130396	-0.00124		141195	0.0367		158206	0.96452
146	0.55576		50199.5	0.0017		60999.5	0.14222		94462.2	1.11281		105262	0.1353		130398	-0.0012		141197	0.03672		158208	0.96257
148	0.55626		50201.5	0.00176		61001.5	0.14235		94464.2	1.11172		105264	0.13497		130400	-0.00117		141199	0.03675		158210	0.96062
150	0.55572		50203.5	0.00184		61003.5	0.14239		94466.2	1.11054		105266	0.1341		130402	-0.00113		141201	0.03678		158212	0.95871
152	0.55539		50205.5	0.0019		61005.5	0.14227		94468.2	1.10942		105268	0.13323		130404	-0.0011		141203	0.0368		158214	0.95681
154	0.55495		50207.5	0.00197		61007.5	0.14236		94470.2	1.10835		105270	0.13233		130406	-0.00107		141205	0.03682		158216	0.95494
156	0.5544		50209.5	0.00203		61009.5	0.1425		94472.2	1.1073		105272	0.13143		130408	-0.00104		141207	0.03685		158218	0.95306
158	0.55384		50211.5	0.00209		61011.5	0.14263		94474.2	1.10624		105274	0.13055		130410	-0.00101		141209	0.03688		158220	0.95121
160	0.55332		50213.5	0.00216		61013.5	0.14276		94476.2	1.10519		105276	0.12965		130412	-0.000975749		141211	0.03689		158222	0.94935
162	0.5528		50215.5	0.00224		61015.5	0.14289		94478.2	1.10415		105278	0.12877		130414	-0.000943636		141213	0.03692		158224	0.94749
164	0.55227		50217.5	0.0023		61017.5	0.14304		94480.2	1.10313		105280	0.12788		130416	-0.000911218		141215	0.03694		158226	0.94566
166	0.55175		50219.5	0.00237		61019.5	0.14318		94482.2	1.10209		105282	0.12698		130418	-0.000880799		141217	0.03696		158228	0.94385
168	0.55122		50221.5	0.00244		61021.5	0.14331		94484.2	1.10107		105284	0.12608		130420	-0.000852733		141219	0.03697		158230	0.94202
170	0.55068		50223.5	0.0025		61023.5	0.14344		94486.2	1.10007		105286	0.12521		130422	-0.00082546		141221	0.03699		158232	0.94021
172	0.55018		50225.5	0.00255		61025.5	0.14324		94488.2	1.09907		105288	0.12434		130424	-0.000805271		141223	0.03701		158234	0.93844
174	0.54965		50227.5	0.0026		61027.5	0.14333		94490.2	1.09807		105290	0.1235		130426	-0.000783626		141225	0.03703		158236	0.93668
176	0.54912		50229.5	0.00266		61029.5	0.14345		94492.2	1.09709		105292	0.12273		130428	-0.000757857		141227	0.03705		158238	0.93491
178	0.5486		50231.5	0.00273		61031.5	0.1436		94494.2	1.09611		105294	0.12189		130430	-0.000729369		141229	0.03707		158240	0.93316
180	0.54809		50233.5	0.00281		61033.5	0.14372		94496.2	1.09512		105296	0.12107		130432	-0.000704078		141231	0.0371		158242	0.93141
182	0.54758		50235.5	0.00286		61035.5	0.14385		94498.2	1.09416		105298	0.12028		130434	-0.00067955		141233	0.03711		158244	0.92968
184	0.54709		50237.5	0.00292		61037.5	0.14398		94500.2	1.09321		105300	0.11944		130436	-0.000659219		141235	0.03712		158246	0.92797
186	0.54659		50239.5	0.00297		61039.5	0.1441		94502.2	1.09226		105302	0.11859		130438	-0.000642836		141237	0.03714		158248	0.92626
188	0.54611		50241.5	0.00302		61041.5	0.14423		94504.2	1.09131		105304	0.11769		130440	-0.000625392		141239	0.03716		158250	0.92453
190	0.54563		50243.5	0.00307		61043.5	0.14435		94506.2	1.09038		105306	0.11686		130442	-0.000599976		141241	0.03717		158252	0.92283
192	0.54515		50245.5	0.00311		61045.5	0.14423		94508.2	1.08945		105308	0.11603		130444	-0.000578512		141243	0.03719		158254	0.92113
194	0.54468		50247.5	0.00316		61047.5	0.1442		94510.2	1.08846		105310	0.11558		130446	-0.000548458		141245	0.03721		158256	0.91945
196	0.5442		50249.5	0.00321		61049.5	0.14432		94512.2	1.08743		105312	0.11548		130448	-0.000528022		141247	0.03722		158258	0.91779
198	0.5437		50251.5	0.00331		61051.5	0.14445		94514.2	1.0865		105314	0.11469		130450	-0.000516179		141249	0.03724		158260	0.91612
200	0.54323		50253.5	0.00336		61053.5	0.14458		94516.2	1.08559		105316	0.11396		130452	-0.000496224		141251	0.03725		158262	0.91447
202	0.54274		50255.5	0.0034		61055.5	0.14469		94518.2	1.08469		105318	0.11332		130454	-0.000481078		141253	0.03726		158264	0.91282
204	0.5437		50257.5	0.00345		61057.5	0.14481		94520.2	1.0838		105320	0.11255		130456	-0.000461147		141255	0.03728		158266	0.91118
206	0.54326		50259.5	0.00349		61059.5	0.14494		94522.2	1.08291		105322	0.11177		130458	-0.000442354		141257	0.0373		158268	0.90954
208	0.54277		50261.5	0.00354		61061.5	0.14507		94524.2	1.08201		105324	0.11099		130460	-0.00042884		141259	0.03731		158270	0.90791
210	0.54254		50263.5	0.00359		61063.5	0.1452		94526.2	1.08113		105326	0.11029		130462	-0.000408283		141261	0.03732		158272	0.9063
212	0.54212		50265.5	0.00364		61065.5	0.14523		94528.2	1.08025		105328	0.10956		130464	-0.000383042		141263	0.03734		158274	0.9049
214	0.54162		50267.5	0.00368		61067.5	0.14508		94530.2	1.07937		105330	0.1088		130466	-0.000357269		141265	0.03736		158276	0.90333
216	0.54113		50269.5	0.00376		61069.5	0.14516		94532.2	1.0785		105332	0.1081		130468	-0.000334456		141267	0.03737		158278	0.90172
218	0.54066		50271.5	0.00382		61071.5	0.1453		94534.2	1.07766		105334	0.10749		130470	-0.000311405		141269	0.03738		158280	0.90013
220	0.5402		50273.5	0.00386		61073.5	0.14543		94536.2	1.0768		105336	0.10676		130472	-0.000294403		141271	0.03739		158282	0.89855
222	0.53975		50275.5	0.00391		61075.5	0.14554		94538.2	1.07593		105338	0.10605		130474	-0.000276261		141273	0.0374		158284	0.89696
224	0.53927		50277.5	0.00395		61077.5	0.1456		94540.2	1.07508		105340	0.10533		130476	-0.00025964		141275	0.0374		158286	0.8954
226	0.5388		50279.5	0.00399		61079.5	0.14564		94542.2	1.07424		105342	0.10455		130478	-0.000242308		141277	0.03741		158288	0.89385
228	0.53836		50281.5	0.00403		61081.5	0.14575		94544.2	1.07339		105344	0.10379		130480	-0.000232278		141279	0.03742		158290	0.89229
230	0.53787		50283.5	0.00408		61083.5	0.14587		94546.2	1.07256		105346	0.10315		130482	-0.000218961		141281	0.03743		158292	0.89074
232	0.53741		50285.5	0.00412		61085.5	0.14598		94548.2	1.07174		105348	0.10244		130484	-0.000204789		141283	0.03745		158294	0.8892
234	0.53694		50287.5	0.0042		61087.5	0.14577		94550.2	1.07091		105350	0.10172		130486	-0.000192405		141285	0.03746		158296	0.88768
236	0.53646		50289.5	0.00427		61089.5	0.14582		94552.2	1.07008		105352	0.10104		130488	-0.000176271		141287	0.03747		158298	0.88616
238	0.53612		50291.5	0.00435		61091.5	0.14593		94554.2	1.06913		105354	0.10033		130490	-0.000157372		141289	0.03748		158300	0.88463
240	0.53586		50293.5	0.0044		61093.5	0.14602		94556.2	1.06829		105356	0.09957		130492	-0.000140057		141291	0.03749		158302	0.88309
242	0.53539		50295.5	0.00444		61095.5	0.14611		94558.2	1.06748		105358	0.09879		130494	-0.000120256		141293	0.0375		158304	0.88158
244	0.53493		50297.5	0.00448		61097.5	0.14623		94560.2	1.06668		105360	0.09806		130496	-0.000105564		141295	0.0375		158306	0.88007
246	0.53449		50299.5	0.00453		61099.5	0.14636		94562.2	1.06589		105362	0.0974		130498	-9.32561e-05		141297	0.03751		158308	0.87859
248	0.53402		50301.5	0.00456		61101.5	0.14648		94564.2	1.06509		105364	0.09769		130500	-7.65597e-05		141299	0.03752		158310	0.8771
250	0.53355		50303.5	0.0046		61103.5	0.1466		94566.2	1.06429		105366	0.09739		130502	-6.11533e-05		141301	0.03753		158312	0.87563
252	0.53312		50305.5	0.00465		61105.5	0.14671		94568.2	1.0635		105368	0.09667		130504	-4.49653e-05		141303	0.03754		158314	0.87415
254	0.53266		50307.5	0.00473		61107.5	0.14666		94570.2	1.0627		105370	0.09596		130506	-2.85251e-05		141305	0.03755		158316	0.87268
256	0.53222		50309.5	0.00477		61109.5	0.14657		94572.2	1.06193		105372	0.09526		130508	-2.72961e-05		141307	0.03756		158318	0.87118
258	0.53179		50311.5	0.00481		61111.5	0.14665		94574.2	1.06114		105374	0.09459		130510	-1.27251e-05		141309	0.03757		158320	0.86972
260	0.53136		50313.5	0.00484		61113.5	0.14674		94576.2	1.06037		105376	0.09394		130512	6.6164e-06		141311	0.03757		158322	0.86827
262	0.53093		50315.5	0.00488		61115.5	0.14683		94578.2	1.05958		105378	0.0933		130514	1.89437e-05		141313	0.03758		158324	0.86683
264	0.53049		50317.5	0.00492		61117.5	0.14695		94580.2	1.05881		105380	0.09267		130516	3.29365e-05		141315	0.03759		158326	0.8654
266	0.53035		50319.5	0.00496		61119.5	0.14706		94582.2	1.05805		105382	0.09208		130518	4.81167e-05		141317	0.03759		158328	0.86396
268	0.531		50321.5	0.00499		61121.5	0.14716		94584.2	1.05729		105384	0.09151		130520	6.33817e-05		141319	0.0376		158330	0.86254
270	0.53055		50323.5	0.00504		61123.5	0.14728		94586.2	1.05652		105386	0.09084		130522	7.77343e-05		141321	0.03761		158332	0.86112
272	0.53012		50325.5	0.00512		61125.5	0.14739		94588.2	1.05575		105388	0.09025		130524	9.05698e-05		141323	0.03761		158334	0.85972
274	0.52967		50327.5	0.00516		61127.5	0.14743		94590.2	1.05499		105390	0.08963		130526	9.20475e-05		141325	0.03762		158336	0.85831
276	0.52934		50329.5	0.0052		61129.5	0.14723		94592.2	1.05424		105392	0.08897		130528	9.52767e-05		141327	0.03762		158338	0.8569
278	0.529		50331.5	0.00523		61131.5	0.14733		94594.2	1.0535		105394	0.08833		130530	0.000103255		141329	0.03763		158340	0.8555
280	0.52855		50333.5	0.00527		61133.5	0.14743		94596.2	1.05271		105396	0.08769		130532	0.000114952		141331	0.03764		158342	0.85411
282	0.52811		50335.5	0.0053		61135.5	0.14752		94598.2	1.05188		105398	0.08708		130534	0.000124153		141333	0.03765		158344	0.85274
284	0.52766		50337.5	0.00533		61137.5	0.14762		94600.2	1.05113		105400	0.08655		130536	0.000138046		141335	0.03765		158346	0.85135
286	0.52725		50339.5	0.00536		61139.5	0.14773		94602.2	1.05038		105402	0.08594		130538	0.0001538		141337	0.03766		158348	0.84999
288	0.5268		50341.5	0.0054		61141.5	0.14786		94604.2	1.04965		105404	0.08532		130540	0.000166701		141339	0.03767		158350	0.8486
290	0.52637		50343.5	0.00548		61143.5	0.14796		94606.2	1.04892		105406	0.08468		130542	0.000181988		141341	0.03767		158352	0.84723
292	0.52593		50345.5	0.00554		61145.5	0.14807		94608.2	1.04821		105408	0.08406		130544	0.000197642		141343	0.03767		158354	0.84587
294	0.52561		50347.5	0.00557		61147.5	0.14818		94610.2	1.04747		105410	0.08344		130546	0.000210007		141345	0.03768		158356	0.84451
296	0.52535		50349.5	0.0056		61149.5	0.14805		94612.2	1.04675		105412	0.08278		130548	0.000218382		141347	0.03768		158358	0.84319
298	0.5249		50351.5	0.00565		61151.5	0.148		94614.2	1.04605		105414	0.0822		130550	0.000232833		141349	0.03769		158360	0.84195
300	0.52447		50353.5	0.00568		61153.5	0.14809		94616.2	1.04533		105416	0.08158		130552	0.000242054		141351	0.0377		158362	0.84064
302	0.52403		50355.5	0.00571		61155.5	0.14818		94618.2	1.04462		105418	0.08199		130554	0.000253735		141353	0.0377		158364	0.83934
304	0.52359		50357.5	0.00574		61157.5	0.14828		94620.2	1.04391		105420	0.08177		130556	0.000258591		141355	0.03771		158366	0.83802
306	0.52318		50359.5	0.00577		61159.5	0.14839		94622.2	1.0432		105422	0.08113		130558	0.000266714		141357	0.03772		158368	0.83671
308	0.52276		50361.5	0.00584		61161.5	0.14849		94624.2	1.0425		105424	0.08049		130560	0.000277563		141359	0.03772		158370	0.83541
310	0.52234		50363.5	0.00589		61163.5	0.14858		94626.2	1.0418		105426	0.07988		130562	0.000293355		141361	0.03773		158372	0.83411
312	0.52191		50365.5	0.00593		61165.5	0.14867		94628.2	1.0411		105428	0.07929		130564	0.000301964		141363	0.03773		158374	0.83281
314	0.52147		50367.5	0.00597		61167.5	0.14865		94630.2	1.0404		105430	0.07868		130566	0.00030602		141365	0.03774		158376	0.83151
316	0.52104		50369.5	0.006		61169.5	0.14855		94632.2	1.03971		105432	0.07806		130568	0.000314372		141367	0.03774		158378	0.83021
318	0.52065		50371.5	0.00603		61171.5	0.14848		94634.2	1.03903		105434	0.07741		130570	0.000325011		141369	0.03774		158380	0.82892
320	0.52025		50373.5	0.00607		61173.5	0.14859		94636.2	1.03834		105436	0.07708		130572	0.000340527		141371	0.03775		158382	0.82765
322	0.51985		50375.5	0.0061		61175.5	0.14868		94638.2	1.03762		105438	0.07647		130574	0.000350271		141373	0.03776		158384	0.82638
324	0.52032		50377.5	0.00612		61177.5	0.14879		94640.2	1.03693		105440	0.07586		130576	0.00036288		141375	0.03777		158386	0.82512
326	0.52039		50379.5	0.00618		61179.5	0.14888		94642.2	1.03613		105442	0.07527		130578	0.000379895		141377	0.03777		158388	0.82387
328	0.51998		50381.5	0.00625		61181.5	0.14899		94644.2	1.03544		105444	0.0747		130580	0.000384771		141379	0.03778		158390	0.82263
330	0.51968		50383.5	0.00628		61183.5	0.14911		94646.2	1.03476		105446	0.07415		130582	0.000390863		141381	0.03778		158392	0.82139
332	0.51939		50385.5	0.00631		61185.5	0.14921		94648.2	1.0341		105448	0.07357		130584	0.000397358		141383	0.03778		158394	0.82012
334	0.51898		50387.5	0.00634		61187.5	0.14933		94650.2	1.03341		105450	0.073		130586	0.000408811		141385	0.03779		158396	0.81887
336	0.51855		50389.5	0.00637		61189.5	0.14936		94652.2	1.03273		105452	0.07241		130588	0.000420348		141387	0.03779		158398	0.81765
338	0.51815		50391.5	0.00639		61191.5	0.14916		94654.2	1.03205		105454	0.07187		130590	0.000430366		141389	0.0378		158400	0.81643
340	0.51773		50393.5	0.00643		61193.5	0.14925		94656.2	1.03137		105456	0.07132		130592	0.000441668		141391	0.03779		158402	0.81522
342	0.51731		50395.5	0.00648		61195.5	0.14935		94658.2	1.03072		105458	0.07076		130594	0.000449507		141393	0.0378		158404	0.81401
344	0.51691		50397.5	0.00653		61197.5	0.14943		94660.2	1.03007		105460	0.0702		130596	0.000456839		141395	0.0378		158406	0.81282
346	0.5165		50399.5	0.0066		61199.5	0.14953		94662.2	1.02942		105462	0.06972		130598	0.000464652		141397	0.03781		158408	0.81163
348	0.51608		50401.5	0.00663		61201.5	0.14964		94664.2	1.02877		105464	0.06918		130600	0.000471883		141399	0.03781		158410	0.81042
350	0.51564		50403.5	0.00666		61203.5	0.14974		94666.2	1.02811		105466	0.06864		130602	0.000480067		141401	0.03781		158412	0.80925
352	0.51522		50405.5	0.00669		61205.5	0.14985		94668.2	1.02747		105468	0.06807		130604	0.000484461		141403	0.03782		158414	0.80808
354	0.51484		50407.5	0.00671		61207.5	0.14995		94670.2	1.02682		105470	0.06759		130606	0.000496549		141405	0.03782		158416	0.80688
356	0.5145		50409.5	0.00674		61209.5	0.15003		94672.2	1.02617		105472	0.06845		130608	0.000503117		141407	0.03783		158418	0.80571
358	0.51434		50411.5	0.00677		61211.5	0.14981		94674.2	1.02553		105474	0.0679		130610	0.00050457		141409	0.03783		158420	0.80455
360	0.51394		50413.5	0.0068		61213.5	0.1498		94676.2	1.02488		105476	0.06738		130612	0.000515553		141411	0.03783		158422	0.80337
362	0.51351		50415.5	0.00683		61215.5	0.14987		94678.2	1.02424		105478	0.06683		130614	0.000528892		141413	0.03783		158424	0.8022
364	0.51309		50417.5	0.00691		61217.5	0.14996		94680.2	1.02361		105480	0.06653		130616	0.000542399		141415	0.03784		158426	0.80104
366	0.51269		50419.5	0.00694		61219.5	0.15005		94682.2	1.02298		105482	0.06601		130618	0.000551677		141417	0.03784		158428	0.79989
368	0.51225		50421.5	0.00696		61221.5	0.15015		94684.2	1.02233		105484	0.06545		130620	0.000559486		141419	0.03785		158430	0.79875
370	0.51187		50423.5	0.00699		61223.5	0.15025		94686.2	1.02159		105486	0.0649		130622	0.000562969		141421	0.03785		158432	0.79762
372	0.51148		50425.5	0.00702		61225.5	0.15022		94688.2	1.02095		105488	0.06435		130624	0.000568966		141423	0.03785		158434	0.79648
374	0.5111		50427.5	0.00705		61227.5	0.14996		94690.2	1.02032		105490	0.06379		130626	0.000577429		141425	0.03786		158436	0.79535
376	0.51071		50429.5	0.00707		61229.5	0.15005		94692.2	1.0197		105492	0.06336		130628	0.000584341		141427	0.03786		158438	0.79422
378	0.51034		50431.5	0.00709		61231.5	0.14989		94694.2	1.01907		105494	0.06295		130630	0.000595863		141429	0.03787		158440	0.7931
380	0.511		50433.5	0.00712		61233.5	0.14985		94696.2	1.01845		105496	0.06247		130632	0.000602539		141431	0.03788		158442	0.79199
382	0.51086		50435.5	0.0072		61235.5	0.14992		94698.2	1.01783		105498	0.06197		130634	0.000611444		141433	0.03788		158444	0.79084
384	0.51071		50437.5	0.00724		61237.5	0.15		94700.2	1.0172		105500	0.06147		130636	0.000627332		141435	0.03788		158446	0.78975
386	0.5103		50439.5	0.00727		61239.5	0.15009		94702.2	1.01659		105502	0.06093		130638	0.000632929		141437	0.03787		158448	0.78867
388	0.50988		50441.5	0.00729		61241.5	0.15017		94704.2	1.016		105504	0.0604		130640	0.000639276		141439	0.03788		158450	0.78758
390	0.5095		50443.5	0.00731		61243.5	0.15025		94706.2	1.01538		105506	0.05989		130642	0.000643649		141441	0.03788		158452	0.7865
392	0.5091		50445.5	0.00734		61245.5	0.15034		94708.2	1.01478		105508	0.0594		130644	0.000653747		141443	0.03788		158454	0.78543
394	0.50872		50447.5	0.00736		61247.5	0.15044		94710.2	1.01418		105510	0.05888		130646	0.000664224		141445	0.03789		158456	0.78435
396	0.50834		50449.5	0.00738		61249.5	0.15053		94712.2	1.01358		105512	0.05838		130648	0.000673583		141447	0.03789		158458	0.78328
398	0.50795		50451.5	0.00741		61251.5	0.1505		94714.2	1.01299		105514	0.05785		130650	0.000680543		141449	0.0379		158460	0.78223
400	0.50756		50453.5	0.00746		61253.5	0.15035		94716.2	1.01237		105516	0.05729		130652	0.000687466		141451	0.03791		158462	0.78116
402	0.50713		50455.5	0.00751		61255.5	0.15042		94718.2	1.01175		105518	0.05671		130654	0.00069413		141453	0.03791		158464	0.78011
404	0.50672		50457.5	0.00753		61257.5	0.1505		94720.2	1.01115		105520	0.05618		130656	0.000700842		141455	0.03792		158466	0.77908
406	0.50633		50459.5	0.00756		61259.5	0.15058		94722.2	1.01056		105522	0.05572		130658	0.000709189		141457	0.03792		158468	0.77804
408	0.50595		50461.5	0.00758		61261.5	0.15066		94724.2	1.00997		105524	0.05551		130660	0.000716299		141459	0.03792		158470	0.777
410	0.50557		50463.5	0.00761		61263.5	0.15075		94726.2	1.00937		105526	0.05632		130662	0.000721952		141461	0.03792		158472	0.77596
412	0.50519		50465.5	0.00764		61265.5	0.15085		94728.2	1.00873		105528	0.05588		130664	0.000723283		141463	0.03792		158474	0.77493
414	0.5048		50467.5	0.00766		61267.5	0.15096		94730.2	1.00805		105530	0.05538		130666	0.000729119		141465	0.03792		158476	0.77392
416	0.50442		50469.5	0.00767		61269.5	0.15106		94732.2	1.00747		105532	0.05485		130668	0.000736097		141467	0.03793		158478	0.7729
418	0.50429		50471.5	0.00771		61271.5	0.15113		94734.2	1.00689		105534	0.05438		130670	0.000739941		141469	0.03793		158480	0.77189
420	0.50391		50473.5	0.00779		61273.5	0.15088		94736.2	1.00632		105536	0.05392		130672	0.000745904		141471	0.03794		158482	0.77088
422	0.50351		50475.5	0.00782		61275.5	0.15094		94738.2	1.00572		105538	0.05342		130674	0.000756584		141473	0.03795		158484	0.76987
424	0.50312		50477.5	0.00784		61277.5	0.15103		94740.2	1.00513		105540	0.05294		130676	0.000761313		141475	0.03795		158486	0.76886
426	0.50274		50479.5	0.00787		61279.5	0.1511		94742.2	1.00455		105542	0.05258		130678	0.000766128		141477	0.03795		158488	0.76786
428	0.50239		50481.5	0.0079		61281.5	0.15118		94744.2	1.00398		105544	0.05215		130680	0.000770996		141479	0.03796		158490	0.76687
430	0.50205		50483.5	0.00792		61283.5	0.15128		94746.2	1.00341		105546	0.05177		130682	0.000775863		141481	0.03796		158492	0.76588
432	0.5017		50485.5	0.00795		61285.5	0.15137		94748.2	1.00285		105548	0.05129		130684	0.000785071		141483	0.03796		158494	0.76488
434	0.50241		50487.5	0.00798		61287.5	0.15146		94750.2	1.00227		105550	0.05082		130686	0.000791627		141485	0.03795		158496	0.7639
436	0.50253		50489.5	0.00802		61289.5	0.15156		94752.2	1.00169		105552	0.05036		130688	0.000796616		141487	0.03795		158498	0.76292
438	0.50212		50491.5	0.0081		61291.5	0.15166		94754.2	1.00112		105554	0.04991		130690	0.000804465		141489	0.03796		158500	0.76193
440	0.50171		50493.5	0.00813		61293.5	0.1515		94756.2	1.00055		105556	0.04945		130692	0.00081226		141491	0.03797		158502	0.76097
442	0.50134		50495.5	0.00816		61295.5	0.15135		94758.2	0.99999		105558	0.04897		130694	0.000818889		141493	0.03797		158504	0.76002
444	0.50098		50497.5	0.00818		61297.5	0.15138		94760.2	0.99942		105560	0.04857		130696	0.000822251		141495	0.03797		158506	0.75906
446	0.50061		50499.5	0.0082		61299.5	0.15145		94762.2	0.99885		105562	0.0482		130698	0.000831062		141497	0.03798		158508	0.75812
448	0.50023		50501.5	0.00823		61301.5	0.15154		94764.2	0.99829		105564	0.0477		130700	0.000836192		141499	0.03799		158510	0.75718
450	0.49985		50503.5	0.00824		61303.5	0.15162		94766.2	0.99774		105566	0.04722		130702	0.000836108		141501	0.03799		158512	0.75622
452	0.49944		50505.5	0.00826		61305.5	0.15171		94768.2	0.99719		105568	0.04677		130704	0.00084553		141503	0.03799		158514	0.75527
454	0.49905		50507.5	0.00828		61307.5	0.1518		94770.2	0.99663		105570	0.04634		130706	0.000877945		141505	0.03799		158516	0.75433
456	0.49866		50509.5	0.00833		61309.5	0.15188		94772.2	0.99604		105572	0.0458		130708	0.000885376		141507	0.03799		158518	0.75341
458	0.49828		50511.5	0.00838		61311.5	0.15197		94774.2	0.9954		105574	0.04531		130710	0.000895511		141509	0.038		158520	0.75249
460	0.49788		50513.5	0.00839		61313.5	0.1519		94776.2	0.99484		105576	0.04481		130712	0.000900823		141511	0.038		158522	0.75156
462	0.4975		50515.5	0.00842		61315.5	0.15181		94778.2	0.9943		105578	0.04434		130714	0.000909048		141513	0.038		158524	0.75066
464	0.49712		50517.5	0.00844		61317.5	0.1519		94780.2	0.99375		105580	0.0456		130716	0.000915082		141515	0.03801		158526	0.74976
466	0.49673		50519.5	0.00846		61319.5	0.15196		94782.2	0.99319		105582	0.04617		130718	0.000919409		141517	0.03801		158528	0.74884
468	0.49662		50521.5	0.00848		61321.5	0.15204		94784.2	0.99263		105584	0.04577		130720	0.000924136		141519	0.03801		158530	0.74793
470	0.49626		50523.5	0.00851		61323.5	0.15213		94786.2	0.99211		105586	0.04535		130722	0.000927525		141521	0.03802		158532	0.74703
472	0.49587		50525.5	0.00852		61325.5	0.15221		94788.2	0.99156		105588	0.04492		130724	0.000933381		141523	0.03802		158534	0.74614
474	0.49548		50527.5	0.00857		61327.5	0.15231		94790.2	0.99101		105590	0.04451		130726	0.000942908		141525	0.03802		158536	0.74522
476	0.49511		50529.5	0.00863		61329.5	0.1524		94792.2	0.99045		105592	0.04408		130728	0.000948466		141527	0.03802		158538	0.74434
478	0.49475		50531.5	0.00865		61331.5	0.15248		94794.2	0.98992		105594	0.0437		130730	0.000947817		141529	0.03802		158540	0.74347
480	0.49438		50533.5	0.00866		61333.5	0.1525		94796.2	0.98937		105596	0.04328		130732	0.00095137		141531	0.03803		158542	0.74258
482	0.49402		50535.5	0.00868		61335.5	0.15223		94798.2	0.98883		105598	0.04289		130734	0.000953825		141533	0.03803		158544	0.74171
484	0.49369		50537.5	0.0087		61337.5	0.15231		94800.2	0.98829		105600	0.04248		130736	0.000959541		141535	0.03804		158546	0.74085
486	0.49404		50539.5	0.00872		61339.5	0.1524		94802.2	0.98774		105602	0.04205		130738	0.000966457		141537	0.03804		158548	0.73998
488	0.4943		50541.5	0.00874		61341.5	0.15248		94804.2	0.9872		105604	0.04162		130740	0.00097551		141539	0.03804		158550	0.73913
490	0.49411		50543.5	0.00876		61343.5	0.15257		94806.2	0.98666		105606	0.04127		130742	0.000979313		141541	0.03804		158552	0.73827
492	0.49373		50545.5	0.00878		61345.5	0.15265		94808.2	0.98611		105608	0.04087		130744	0.000977085		141543	0.03804		158554	0.73741
494	0.49337		50547.5	0.00885		61347.5	0.15275		94810.2	0.98558		105610	0.04042		130746	0.000986437		141545	0.03805		158556	0.73654
496	0.493		50549.5	0.00888		61349.5	0.15285		94812.2	0.98505		105612	0.03996		130748	0.000993669		141547	0.03805		158558	0.7357
498	0.49263		50551.5	0.0089		61351.5	0.15294		94814.2	0.98452		105614	0.03952		130750	0.000994224		141549	0.03805		158560	0.73484
500	0.49229		50553.5	0.00892		61353.5	0.153		94816.2	0.98398		105616	0.03911		130752	0.000989785		141551	0.03805		158562	0.734
502	0.49193		50555.5	0.00894		61355.5	0.1529		94818.2	0.98336		105618	0.03874		130754	0.000990801		141553	0.03805		158564	0.73317
504	0.49153		50557.5	0.00896		61357.5	0.15277		94820.2	0.98284		105620	0.0383		130756	0.000993266		141555	0.03806		158566	0.73233
506	0.49117		50559.5	0.00898		61359.5	0.15283		94822.2	0.98232		105622	0.0379		130758	0.001		141557	0.03806		158568	0.7315
508	0.49079		50561.5	0.00899		61361.5	0.1529		94824.2	0.9818		105624	0.03745		130760	0.00101		141559	0.03806		158570	0.73067
510	0.49042		50563.5	0.00901		61363.5	0.15298		94826.2	0.98128		105626	0.03703		130762	0.00102		141561	0.03808		158572	0.72983
512	0.49006		50565.5	0.00909		61365.5	0.15307		94828.2	0.98077		105628	0.0366		130764	0.00103		141563	0.03808		158574	0.72901
514	0.48969		50567.5	0.00911		61367.5	0.15316		94830.2	0.98026		105630	0.03616		130766	0.00104		141565	0.03808		158576	0.72818
516	0.48932		50569.5	0.00913		61369.5	0.15324		94832.2	0.97973		105632	0.03582		130768	0.00104		141567	0.03809		158578	0.72737
518	0.48895		50571.5	0.00914		61371.5	0.15333		94834.2	0.97922		105634	0.03548		130770	0.00105		141569	0.03809		158580	0.72654
520	0.4886		50573.5	0.00916		61373.5	0.15342		94836.2	0.9787		105636	0.03625		130772	0.00106		141571	0.0381		158582	0.72573
522	0.48828		50575.5	0.00918		61375.5	0.15338		94838.2	0.97813		105638	0.036		130774	0.00106		141573	0.0381		158584	0.72493
524	0.48794		50577.5	0.0092		61377.5	0.1532		94840.2	0.9776		105640	0.03563		130776	0.00107		141575	0.0381		158586	0.72412
526	0.48758		50579.5	0.00922		61379.5	0.15327		94842.2	0.97709		105642	0.03518		130778	0.00108		141577	0.03811		158588	0.72331
528	0.48724		50581.5	0.00924		61381.5	0.15335		94844.2	0.97659		105644	0.03472		130780	0.00108		141579	0.03811		158590	0.72252
530	0.48687		50583.5	0.00928		61383.5	0.15342		94846.2	0.97608		105646	0.03429		130782	0.00109		141581	0.03811		158592	0.72172
532	0.48683		50585.5	0.00942		61385.5	0.15349		94848.2	0.97556		105648	0.03386		130784	0.00109		141583	0.03811		158594	0.72092
534	0.48649		50587.5	0.00946		61387.5	0.15356		94850.2	0.97505		105650	0.03346		130786	0.00109		141585	0.03812		158596	0.72014
536	0.48612		50589.5	0.00948		61389.5	0.15364		94852.2	0.97454		105652	0.03307		130788	0.0011		141587	0.03812		158598	0.71936
538	0.48687		50591.5	0.0095		61391.5	0.15372		94854.2	0.97404		105654	0.03278		130790	0.00111		141589	0.03811		158600	0.71857
540	0.48695		50593.5	0.00952		61393.5	0.1538		94856.2	0.97352		105656	0.03247		130792	0.00111		141591	0.03811		158602	0.71778
542	0.48655		50595.5	0.00954		61395.5	0.15386		94858.2	0.97302		105658	0.0321		130794	0.00111		141593	0.03812		158604	0.717
544	0.48621		50597.5	0.00956		61397.5	0.15356		94860.2	0.97251		105660	0.0317		130796	0.00112		141595	0.03812		158606	0.71622
546	0.48585		50599.5	0.00958		61399.5	0.15351		94862.2	0.972		105662	0.03133		130798	0.00112		141597	0.03812		158608	0.71545
548	0.4855		50601.5	0.00961		61401.5	0.15359		94864.2	0.97152		105664	0.03096		130800	0.00113		141599	0.03813		158610	0.71469
550	0.48513		50603.5	0.00969		61403.5	0.15367		94866.2	0.97102		105666	0.03057		130802	0.00114		141601	0.03813		158612	0.71392
552	0.48477		50605.5	0.00971		61405.5	0.15375		94868.2	0.97052		105668	0.03018		130804	0.00114		141603	0.03814		158614	0.71316
554	0.48441		50607.5	0.00973		61407.5	0.15384		94870.2	0.97003		105670	0.0298		130806	0.00115		141605	0.03814		158616	0.71241
556	0.48405		50609.5	0.00974		61409.5	0.15394		94872.2	0.96954		105672	0.02945		130808	0.00115		141607	0.03815		158618	0.71165
558	0.48367		50611.5	0.00976		61411.5	0.15403		94874.2	0.96905		105674	0.02908		130810	0.00116		141609	0.03815		158620	0.7109
560	0.48332		50613.5	0.00978		61413.5	0.15412		94876.2	0.96855		105676	0.02872		130812	0.00117		141611	0.03815		158622	0.71016
562	0.48296		50615.5	0.00979		61415.5	0.15421		94878.2	0.96806		105678	0.02834		130814	0.00117		141613	0.03816		158624	0.70938
564	0.4826		50617.5	0.00981		61417.5	0.154		94880.2	0.96756		105680	0.02798		130816	0.00117		141615	0.03816		158626	0.7086
566	0.48225		50619.5	0.00983		61419.5	0.154		94882.2	0.96704		105682	0.02763		130818	0.00117		141617	0.03816		158628	0.70786
568	0.48188		50621.5	0.0099		61421.5	0.15408		94884.2	0.96645		105684	0.02737		130820	0.00117		141619	0.03816		158630	0.70712
570	0.48153		50623.5	0.00992		61423.5	0.15416		94886.2	0.96596		105686	0.02705		130822	0.00118		141621	0.03816		158632	0.70639
572	0.48118		50625.5	0.00993		61425.5	0.15423		94888.2	0.96547		105688	0.02669		130824	0.00118		141623	0.03817		158634	0.70565
574	0.48082		50627.5	0.00994		61427.5	0.15431		94890.2	0.96499		105690	0.02641		130826	0.00118		141625	0.03816		158636	0.70491
576	0.48047		50629.5	0.00996		61429.5	0.15441		94892.2	0.9645		105692	0.02738		130828	0.00119		141627	0.03815		158638	0.70417
578	0.4801		50631.5	0.00998		61431.5	0.15448		94894.2	0.96399		105694	0.02705		130830	0.0012		141629	0.03815		158640	0.70345
580	0.48003		50633.5	0.01		61433.5	0.15455		94896.2	0.96349		105696	0.02671		130832	0.00121		141631	0.03815		158642	0.70273
582	0.4797		50635.5	0.01001		61435.5	0.15463		94898.2	0.963		105698	0.02635		130834	0.00121		141633	0.03816		158644	0.70201
584	0.47935		50637.5	0.01002		61437.5	0.15455		94900.2	0.96253		105700	0.02599		130836	0.00122		141635	0.03816		158646	0.70129
586	0.47902		50639.5	0.01007		61439.5	0.15443		94902.2	0.96206		105702	0.02567		130838	0.00122		141637	0.03816		158648	0.70057
588	0.47916		50641.5	0.01013		61441.5	0.15451		94904.2	0.96159		105704	0.02527		130840	0.00123		141639	0.03816		158650	0.69985
590	0.47959		50643.5	0.01015		61443.5	0.15457		94906.2	0.96111		105706	0.02487		130842	0.00123		141641	0.03817		158652	0.69915
592	0.47925		50645.5	0.01016		61445.5	0.15459		94908.2	0.96063		105708	0.0245		130844	0.00124		141643	0.03817		158654	0.69842
594	0.4789		50647.5	0.01017		61447.5	0.15468		94910.2	0.96015		105710	0.02431		130846	0.00125		141645	0.03818		158656	0.69771
596	0.47856		50649.5	0.01018		61449.5	0.15477		94912.2	0.95967		105712	0.02393		130848	0.00125		141647	0.03818		158658	0.69701
598	0.47834		50651.5	0.0102		61451.5	0.15464		94914.2	0.95919		105714	0.02355		130850	0.00125		141649	0.03818		158660	0.69631
600	0.47817		50653.5	0.0102		61453.5	0.15444		94916.2	0.95872		105716	0.0233		130852	0.00126		141651	0.03818		158662	0.69561
602	0.47781		50655.5	0.01021		61455.5	0.15452		94918.2	0.95825		105718	0.02302		130854	0.00126		141653	0.03818		158664	0.69492
604	0.47745		50657.5	0.01023		61457.5	0.15449		94920.2	0.95778		105720	0.02266		130856	0.00126		141655	0.03818		158666	0.69423
606	0.4771		50659.5	0.0103		61459.5	0.15431		94922.2	0.9573		105722	0.02233		130858	0.00126		141657	0.03819		158668	0.69353
608	0.47676		50661.5	0.01031		61461.5	0.15438		94924.2	0.95683		105724	0.02198		130860	0.00127		141659	0.03819		158670	0.69284
610	0.47638		50663.5	0.01032		61463.5	0.15445		94926.2	0.95637		105726	0.02164		130862	0.00128		141661	0.0382		158672	0.69216
612	0.47604		50665.5	0.01033		61465.5	0.15453		94928.2	0.9559		105728	0.02125		130864	0.00128		141663	0.0382		158674	0.69145
614	0.47567		50667.5	0.01035		61467.5	0.15462		94930.2	0.95532		105730	0.02094		130866	0.00128		141665	0.03821		158676	0.69077
616	0.4753		50669.5	0.01036		61469.5	0.1547		94932.2	0.95484		105732	0.02057		130868	0.00129		141667	0.03821		158678	0.69009
618	0.47494		50671.5	0.01037		61471.5	0.15478		94934.2	0.95438		105734	0.02019		130870	0.00129		141669	0.03821		158680	0.68941
620	0.47458		50673.5	0.01038		61473.5	0.15486		94936.2	0.95389		105736	0.01985		130872	0.00129		141671	0.03822		158682	0.68874
622	0.47423		50675.5	0.01039		61475.5	0.15494		94938.2	0.95343		105738	0.01953		130874	0.0013		141673	0.03822		158684	0.68807
624	0.47387		50677.5	0.01048		61477.5	0.15501		94940.2	0.95297		105740	0.01915		130876	0.0013		141675	0.03822		158686	0.6874
626	0.47355		50679.5	0.0105		61479.5	0.15482		94942.2	0.95251		105742	0.01877		130878	0.00131		141677	0.03823		158688	0.68674
628	0.47322		50681.5	0.01052		61481.5	0.15482		94944.2	0.95203		105744	0.01839		130880	0.00131		141679	0.03823		158690	0.68608
630	0.4729		50683.5	0.01054		61483.5	0.1549		94946.2	0.95156		105746	0.01803		130882	0.00131		141681	0.03824		158692	0.68541
632	0.47259		50685.5	0.01056		61485.5	0.15498		94948.2	0.95111		105748	0.01862		130884	0.00132		141683	0.03824		158694	0.68474
634	0.47228		50687.5	0.01057		61487.5	0.15506		94950.2	0.95065		105750	0.01886		130886	0.00132		141685	0.03824		158696	0.68408
636	0.47239		50689.5	0.01058		61489.5	0.15514		94952.2	0.95019		105752	0.01857		130888	0.00132		141687	0.03824		158698	0.68343
638	0.47305		50691.5	0.01059		61491.5	0.15524		94954.2	0.94975		105754	0.01826		130890	0.00133		141689	0.03824		158700	0.68276
640	0.4728		50693.5	0.0106		61493.5	0.15534		94956.2	0.94928		105756	0.01796		130892	0.00134		141691	0.03824		158702	0.6821
642	0.47262		50695.5	0.01066		61495.5	0.15542		94958.2	0.94883		105758	0.01763		130894	0.00134		141693	0.03824		158704	0.68146
644	0.47228		50697.5	0.01072		61497.5	0.1555		94960.2	0.94838		105760	0.01733		130896	0.00134		141695	0.03825		158706	0.68081
646	0.47192		50699.5	0.01073		61499.5	0.15536		94962.2	0.94791		105762	0.01701		130898	0.00135		141697	0.03825		158708	0.68017
648	0.47157		50701.5	0.01074		61501.5	0.15525		94964.2	0.94745		105764	0.01669		130900	0.00136		141699	0.03826		158710	0.67953
650	0.47125		50703.5	0.01075		61503.5	0.15532		94966.2	0.947		105766	0.01637		130902	0.00136		141701	0.03826		158712	0.67885
652	0.4709		50705.5	0.01075		61505.5	0.15537		94968.2	0.94655		105768	0.01612		130904	0.00137		141703	0.03826		158714	0.67813
654	0.47056		50707.5	0.01076		61507.5	0.15545		94970.2	0.94611		105770	0.01579		130906	0.00137		141705	0.03826		158716	0.67747
656	0.47023		50709.5	0.01077		61509.5	0.15552		94972.2	0.94566		105772	0.01541		130908	0.00137		141707	0.03827		158718	0.67685
658	0.4699		50711.5	0.01078		61511.5	0.15562		94974.2	0.9452		105774	0.01505		130910	0.00138		141709	0.03827		158720	0.67623
660	0.46971		50713.5	0.0108		61513.5	0.15571		94976.2	0.94475		105776	0.01474		130912	0.00138		141711	0.03827		158722	0.67559
662	0.46948		50715.5	0.01087		61515.5	0.1558		94978.2	0.94429		105778	0.0144		130914	0.00138		141713	0.03827		158724	0.67496
664	0.46913		50717.5	0.01088		61517.5	0.15587		94980.2	0.94384		105780	0.01406		130916	0.00139		141715	0.03827		158726	0.67434
666	0.46881		50719.5	0.01089		61519.5	0.15585		94982.2	0.94339		105782	0.0138		130918	0.00139		141717	0.03827		158728	0.67373
668	0.46843		50721.5	0.01089		61521.5	0.15572		94984.2	0.94284		105784	0.01345		130920	0.00139		141719	0.03828		158730	0.67311
670	0.46808		50723.5	0.01091		61523.5	0.15579		94986.2	0.94238		105786	0.01309		130922	0.00139		141721	0.03828		158732	0.67247
672	0.46774		50725.5	0.01092		61525.5	0.15587		94988.2	0.94193		105788	0.01274		130924	0.00139		141723	0.03828		158734	0.67186
674	0.4674		50727.5	0.01094		61527.5	0.15594		94990.2	0.94146		105790	0.01241		130926	0.0014		141725	0.03829		158736	0.67125
676	0.46708		50729.5	0.01095		61529.5	0.15602		94992.2	0.94102		105792	0.01208		130928	0.0014		141727	0.03829		158738	0.67064
678	0.46674		50731.5	0.01096		61531.5	0.1561		94994.2	0.94057		105794	0.01185		130930	0.00141		141729	0.0383		158740	0.67003
680	0.4664		50733.5	0.01103		61533.5	0.15621		94996.2	0.94013		105796	0.01189		130932	0.00141		141731	0.0383		158742	0.66942
682	0.46606		50735.5	0.01105		61535.5	0.15631		94998.2	0.9397		105798	0.01156		130934	0.00142		141733	0.0383		158744	0.66883
684	0.46571		50737.5	0.01106		61537.5	0.15624		95000.2	0.93927		105800	0.01126		130936	0.00142		141735	0.0383		158746	0.66822
686	0.46537		50739.5	0.01107		61539.5	0.15625		95002.2	0.93883		105802	0.01097		130938	0.00142		141737	0.0383		158748	0.6676
688	0.4653		50741.5	0.01108		61541.5	0.156		95004.2	0.9384		105804	0.01117		130940	0.00143		141739	0.0383		158750	0.66698
690	0.4661		50743.5	0.0111		61543.5	0.15608		95006.2	0.93798		105806	0.01218		130942	0.00143		141741	0.0383		158752	0.66636
692	0.46576		50745.5	0.01111		61545.5	0.15615		95008.2	0.93754		105808	0.01191		130944	0.00143		141743	0.0383		158754	0.66575
694	0.46542		50747.5	0.01112		61547.5	0.15621		95010.2	0.9371		105810	0.01162		130946	0.00143		141745	0.03831		158756	0.66517
696	0.46523		50749.5	0.01113		61549.5	0.15629		95012.2	0.93667		105812	0.01129		130948	0.00143		141747	0.03831		158758	0.66457
698	0.46503		50751.5	0.01118		61551.5	0.15637		95014.2	0.93623		105814	0.01125		130950	0.00143		141749	0.03832		158760	0.66398
700	0.4647		50753.5	0.01123		61553.5	0.15644		95016.2	0.93579		105816	0.01126		130952	0.00143		141751	0.03833		158762	0.66338
702	0.46435		50755.5	0.01124		61555.5	0.1565		95018.2	0.93535		105818	0.01097		130954	0.00146		141753	0.03833		158764	0.66277
704	0.464		50757.5	0.01125		61557.5	0.15658		95020.2	0.93491		105820	0.0107		130956	0.00147		141755	0.03833		158766	0.66219
706	0.46367		50759.5	0.01126		61559.5	0.15665		95022.2	0.93448		105822	0.01042		130958	0.00148		141757	0.03833		158768	0.66162
708	0.46332		50761.5	0.01128		61561.5	0.15651		95024.2	0.93406		105824	0.01008		130960	0.00148		141759	0.03833		158770	0.66103
710	0.46301		50763.5	0.01128		61563.5	0.15647		95026.2	0.93365		105826	0.00973		130962	0.00148		141761	0.03833		158772	0.66044
712	0.46269		50765.5	0.01129		61565.5	0.15654		95028.2	0.93322		105828	0.00941		130964	0.00149		141763	0.03834		158774	0.65986
714	0.46259		50767.5	0.0113		61567.5	0.1566		95030.2	0.93279		105830	0.00912		130966	0.00149		141765	0.03834		158776	0.65928
716	0.46226		50769.5	0.01132		61569.5	0.15667		95032.2	0.93237		105832	0.00881		130968	0.0015		141767	0.03834		158778	0.6587
718	0.46193		50771.5	0.01139		61571.5	0.15674		95034.2	0.93193		105834	0.00844		130970	0.0015		141769	0.03835		158780	0.65812
720	0.46161		50773.5	0.01141		61573.5	0.15682		95036.2	0.9315		105836	0.00806		130972	0.0015		141771	0.03835		158782	0.65755
722	0.46126		50775.5	0.01142		61575.5	0.15691		95038.2	0.93096		105838	0.0077		130974	0.0015		141773	0.03835		158784	0.65699
724	0.46092		50777.5	0.01143		61577.5	0.15699		95040.2	0.93053		105840	0.0074		130976	0.0015		141775	0.03835		158786	0.65641
726	0.46059		50779.5	0.01144		61579.5	0.15707		95042.2	0.93011		105842	0.00714		130978	0.0015		141777	0.03835		158788	0.65584
728	0.46025		50781.5	0.01145		61581.5	0.15691		95044.2	0.92969		105844	0.00689		130980	0.0015		141779	0.03836		158790	0.65529
730	0.45992		50783.5	0.01146		61583.5	0.15686		95046.2	0.92926		105846	0.00659		130982	0.00151		141781	0.03836		158792	0.65472
732	0.45959		50785.5	0.01147		61585.5	0.15693		95048.2	0.92884		105848	0.00629		130984	0.00151		141783	0.03836		158794	0.65415
734	0.45928		50787.5	0.01148		61587.5	0.15702		95050.2	0.92843		105850	0.00598		130986	0.00152		141785	0.03837		158796	0.65356
736	0.45898		50789.5	0.01158		61589.5	0.1571		95052.2	0.92801		105852	0.00569		130988	0.00152		141787	0.03837		158798	0.65298
738	0.45993		50791.5	0.01161		61591.5	0.15717		95054.2	0.9276		105854	0.00538		130990	0.00152		141789	0.03837		158800	0.65242
740	0.45963		50793.5	0.01162		61593.5	0.15724		95056.2	0.92718		105856	0.00507		130992	0.00153		141791	0.03837		158802	0.65186
742	0.45936		50795.5	0.01163		61595.5	0.15733		95058.2	0.92677		105858	0.00481		130994	0.00153		141793	0.03837		158804	0.65129
744	0.45925		50797.5	0.01164		61597.5	0.15741		95060.2	0.92636		105860	0.00451		130996	0.00154		141795	0.03838		158806	0.65061
746	0.45892		50799.5	0.01165		61599.5	0.15749		95062.2	0.92595		105862	0.00481		130998	0.00154		141797	0.03838		158808	0.65007
748	0.45859		50801.5	0.01166		61601.5	0.15747		95064.2	0.92553		105864	0.00533		131000	0.00154		141799	0.03839		158810	0.64953
750	0.45823		50803.5	0.01166		61603.5	0.15727		95066.2	0.92513		105866	0.00504		131002	0.00154		141801	0.03839		158812	0.64899
752	0.45787		50805.5	0.01167		61605.5	0.15733		95068.2	0.92472		105868	0.00471		131004	0.00154		141803	0.03839		158814	0.64844
754	0.45751		50807.5	0.01171		61607.5	0.15739		95070.2	0.92428		105870	0.00443		131006	0.00154		141805	0.03839		158816	0.6479
756	0.45716		50809.5	0.01177		61609.5	0.15745		95072.2	0.92384		105872	0.00414		131008	0.00154		141807	0.0384		158818	0.64737
758	0.45684		50811.5	0.01178		61611.5	0.15753		95074.2	0.92344		105874	0.00396		131010	0.00155		141809	0.0384		158820	0.64682
760	0.45654		50813.5	0.01179		61613.5	0.1576		95076.2	0.92302		105876	0.0037		131012	0.00155		141811	0.03841		158822	0.64631
762	0.45618		50815.5	0.0118		61615.5	0.15769		95078.2	0.92261		105878	0.00352		131014	0.00155		141813	0.03841		158824	0.64577
764	0.45585		50817.5	0.01181		61617.5	0.15777		95080.2	0.92219		105880	0.00322		131016	0.00155		141815	0.03841		158826	0.64523
766	0.45551		50819.5	0.01181		61619.5	0.15783		95082.2	0.92175		105882	0.00291		131018	0.00156		141817	0.03841		158828	0.64468
768	0.45517		50821.5	0.01182		61621.5	0.15752		95084.2	0.92126		105884	0.00261		131020	0.00156		141819	0.03841		158830	0.64415
770	0.45506		50823.5	0.01183		61623.5	0.15723		95086.2	0.92084		105886	0.0023		131022	0.00157		141821	0.03841		158832	0.64361
772	0.45477		50825.5	0.01184		61625.5	0.15724		95088.2	0.92044		105888	0.00202		131024	0.00157		141823	0.03842		158834	0.64309
774	0.45445		50827.5	0.01191		61627.5	0.1573		95090.2	0.92004		105890	0.00174		131026	0.00157		141825	0.03842		158836	0.64257
776	0.45411		50829.5	0.01193		61629.5	0.15736		95092.2	0.91964		105892	0.00145		131028	0.00158		141827	0.03842		158838	0.64205
778	0.4538		50831.5	0.01193		61631.5	0.15743		95094.2	0.91922		105894	0.00115		131030	0.00158		141829	0.03842		158840	0.64151
780	0.45351		50833.5	0.01195		61633.5	0.1575		95096.2	0.91881		105896	0.000789989		131032	0.00159		141831	0.03842		158842	0.64099
782	0.45321		50835.5	0.01196		61635.5	0.15758		95098.2	0.91841		105898	0.000482617		131034	0.00159		141833	0.03843		158844	0.64045
784	0.45289		50837.5	0.01197		61637.5	0.15767		95100.2	0.91801		105900	0.000222817		131036	0.00159		141835	0.03843		158846	0.63992
786	0.45257		50839.5	0.01198		61639.5	0.15774		95102.2	0.91761		105902	-4.48375e-05		131038	0.00159		141837	0.03844		158848	0.63939
788	0.45294		50841.5	0.01199		61641.5	0.15781		95104.2	0.91721		105904	-0.00036736		131040	0.00159		141839	0.03844		158850	0.63886
790	0.45355		50843.5	0.01199		61643.5	0.15763		95106.2	0.91682		105906	-0.000576047		131042	0.0016		141841	0.03844		158852	0.63834
792	0.45322		50845.5	0.01205		61645.5	0.15758		95108.2	0.91642		105908	-0.000758901		131044	0.0016		141843	0.03845		158854	0.63783
794	0.4529		50847.5	0.01208		61647.5	0.15764		95110.2	0.91601		105910	-0.000993768		131046	0.0016		141845	0.03845		158856	0.63729
796	0.45258		50849.5	0.01209		61649.5	0.15771		95112.2	0.9156		105912	-0.00128		131048	0.00161		141847	0.03845		158858	0.63678
798	0.45227		50851.5	0.0121		61651.5	0.15779		95114.2	0.91519		105914	-0.0016		131050	0.00162		141849	0.03845		158860	0.63627
800	0.45194		50853.5	0.01211		61653.5	0.15787		95116.2	0.91479		105916	-0.00185		131052	0.00162		141851	0.03845		158862	0.63574
802	0.4516		50855.5	0.01212		61655.5	0.15793		95118.2	0.91439		105918	-0.00212		131054	0.00163		141853	0.03845		158864	0.63523
804	0.45125		50857.5	0.01214		61657.5	0.15802		95120.2	0.914		105920	-0.00124		131056	0.00163		141855	0.03846		158866	0.63472
806	0.45091		50859.5	0.01214		61659.5	0.1581		95122.2	0.9136		105922	-0.00106		131058	0.00163		141857	0.03846		158868	0.63421
808	0.45058		50861.5	0.01215		61661.5	0.15819		95124.2	0.91321		105924	-0.00135		131060	0.00164		141859	0.03847		158870	0.6337
810	0.45024		50863.5	0.01218		61663.5	0.15806		95126.2	0.91281		105926	-0.00165		131062	0.00163		141861	0.03847		158872	0.6332
812	0.44991		50865.5	0.01223		61665.5	0.15796		95128.2	0.91234		105928	-0.00194		131064	0.00163		141863	0.03848		158874	0.6327
814	0.44962		50867.5	0.01224		61667.5	0.15803		95130.2	0.91191		105930	-0.00216		131066	0.00163		141865	0.03849		158876	0.6322
816	0.44928		50869.5	0.01225		61669.5	0.15811		95132.2	0.91151		105932	-0.00239		131068	0.00164		141867	0.03849		158878	0.63171
818	0.44898		50871.5	0.01225		61671.5	0.15818		95134.2	0.91112		105934	-0.00265		131070	0.00165		141869	0.03849		158880	0.63121
820	0.44866		50873.5	0.01226		61673.5	0.15826		95136.2	0.91072		105936	-0.00294		131072	0.00165		141871	0.03849		158882	0.6307
822	0.44832		50875.5	0.01227		61675.5	0.15834		95138.2	0.91034		105938	-0.00326		131074	0.00166		141873	0.0385		158884	0.6302
824	0.44797		50877.5	0.01227		61677.5	0.15843		95140.2	0.90996		105940	-0.00351		131076	0.00165		141875	0.0385		158886	0.6297
826	0.44765		50879.5	0.01228		61679.5	0.15849		95142.2	0.90955		105942	-0.00375		131078	0.00165		141877	0.03851		158888	0.62919
828	0.44736		50881.5	0.01229		61681.5	0.15858		95144.2	0.90913		105944	-0.00403		131080	0.00164		141879	0.03851		158890	0.6287
830	0.44731		50883.5	0.01236		61683.5	0.1586		95146.2	0.90874		105946	-0.00436		131082	0.00164		141881	0.03851		158892	0.62821
832	0.44699		50885.5	0.01244		61685.5	0.15842		95148.2	0.90835		105948	-0.00464		131084	0.00164		141883	0.03852		158894	0.62769
834	0.44667		50887.5	0.0125		61687.5	0.15844		95150.2	0.90796		105950	-0.00491		131086	0.00165		141885	0.03852		158896	0.62717
836	0.4467		50889.5	0.01252		61689.5	0.15853		95152.2	0.90757		105952	-0.00516		131088	0.00166		141887	0.03852		158898	0.62656
838	0.44733		50891.5	0.01253		61691.5	0.15854		95154.2	0.90717		105954	-0.00511		131090	0.00166		141889	0.03852		158900	0.62608
840	0.447		50893.5	0.01255		61693.5	0.1585		95156.2	0.90678		105956	-0.00537		131092	0.00166		141891	0.03852		158902	0.6256
842	0.44668		50895.5	0.01256		61695.5	0.15857		95158.2	0.9064		105958	-0.0056		131094	0.00167		141893	0.03853		158904	0.62511
844	0.44657		50897.5	0.01257		61697.5	0.15866		95160.2	0.90602		105960	-0.00582		131096	0.00168		141895	0.03853		158906	0.62463
846	0.44635		50899.5	0.01257		61699.5	0.15873		95162.2	0.90564		105962	-0.0061		131098	0.00168		141897	0.03854		158908	0.62415
848	0.44601		50901.5	0.01261		61701.5	0.15879		95164.2	0.90526		105964	-0.00639		131100	0.00168		141899	0.03854		158910	0.62367
850	0.44567		50903.5	0.01266		61703.5	0.15887		95166.2	0.90487		105966	-0.00664		131102	0.00169		141901	0.03853		158912	0.62319
852	0.44534		50905.5	0.01267		61705.5	0.15863		95168.2	0.90449		105968	-0.00688		131104	0.00169		141903	0.03853		158914	0.62271
854	0.44501		50907.5	0.01268		61707.5	0.15864		95170.2	0.90411		105970	-0.00718		131106	0.0017		141905	0.03854		158916	0.62223
856	0.44467		50909.5	0.01269		61709.5	0.15871		95172.2	0.90374		105972	-0.00746		131108	0.0017		141907	0.03854		158918	0.62176
858	0.44432		50911.5	0.01269		61711.5	0.15878		95174.2	0.90334		105974	-0.00771		131110	0.0017		141909	0.03854		158920	0.62128
860	0.44399		50913.5	0.0127		61713.5	0.15884		95176.2	0.90282		105976	-0.00794		131112	0.00171		141911	0.03854		158922	0.62081
862	0.44366		50915.5	0.01271		61715.5	0.15892		95178.2	0.90243		105978	-0.00733		131114	0.00171		141913	0.03854		158924	0.62033
864	0.44334		50917.5	0.01272		61717.5	0.15898		95180.2	0.90204		105980	-0.00682		131116	0.00171		141915	0.03855		158926	0.61986
866	0.44305		50919.5	0.01275		61719.5	0.15905		95182.2	0.90166		105982	-0.00712		131118	0.00171		141917	0.03855		158928	0.61939
868	0.44273		50921.5	0.01281		61721.5	0.15912		95184.2	0.90128		105984	-0.00741		131120	0.00171		141919	0.03855		158930	0.61892
870	0.44244		50923.5	0.01283		61723.5	0.15921		95186.2	0.90089		105986	-0.00767		131122	0.00171		141921	0.03855		158932	0.61846
872	0.44212		50925.5	0.01283		61725.5	0.15908		95188.2	0.9005		105988	-0.00796		131124	0.00172		141923	0.03856		158934	0.61797
874	0.44181		50927.5	0.01284		61727.5	0.15899		95190.2	0.90013		105990	-0.00823		131126	0.00172		141925	0.03856		158936	0.6175
876	0.44153		50929.5	0.01285		61729.5	0.15905		95192.2	0.89973		105992	-0.00851		131128	0.00173		141927	0.03856		158938	0.61705
878	0.44124		50931.5	0.01286		61731.5	0.15913		95194.2	0.89936		105994	-0.0088		131130	0.00173		141929	0.03857		158940	0.61658
880	0.44091		50933.5	0.01286		61733.5	0.15919		95196.2	0.89898		105996	-0.00899		131132	0.00174		141931	0.03857		158942	0.61612
882	0.44134		50935.5	0.01286		61735.5	0.15926		95198.2	0.89861		105998	-0.00923		131134	0.00174		141933	0.03857		158944	0.61565
884	0.44175		50937.5	0.01287		61737.5	0.15934		95200.2	0.89823		106000	-0.00948		131136	0.00174		141935	0.03858		158946	0.61519
886	0.44166		50939.5	0.01292		61739.5	0.15943		95202.2	0.89786		106002	-0.00978		131138	0.00174		141937	0.03858		158948	0.61472
888	0.44134		50941.5	0.01296		61741.5	0.15951		95204.2	0.89748		106004	-0.01008		131140	0.00175		141939	0.03858		158950	0.61427
890	0.44101		50943.5	0.01296		61743.5	0.1596		95206.2	0.8971		106006	-0.01032		131142	0.00175		141941	0.03858		158952	0.61382
892	0.44069		50945.5	0.01297		61745.5	0.15961		95208.2	0.89673		106008	-0.01058		131144	0.00175		141943	0.03859		158954	0.61336
894	0.44038		50947.5	0.01298		61747.5	0.15942		95210.2	0.89635		106010	-0.01084		131146	0.00174		141945	0.03859		158956	0.6129
896	0.44006		50949.5	0.01298		61749.5	0.15945		95212.2	0.89597		106012	-0.01109		131148	0.00174		141947	0.0386		158958	0.61245
898	0.43975		50951.5	0.01299		61751.5	0.15952		95214.2	0.89561		106014	-0.01135		131150	0.00175		141949	0.0386		158960	0.61199
900	0.43943		50953.5	0.01299		61753.5	0.15959		95216.2	0.89524		106016	-0.01158		131152	0.00175		141951	0.0386		158962	0.61155
902	0.43912		50955.5	0.013		61755.5	0.15966		95218.2	0.89487		106018	-0.01187		131154	0.00176		141953	0.03861		158964	0.6111
904	0.43902		50957.5	0.01301		61757.5	0.15974		95220.2	0.89449		106020	-0.01214		131156	0.00177		141955	0.03861		158966	0.61067
906	0.43874		50959.5	0.01308		61759.5	0.15983		95222.2	0.89412		106022	-0.01236		131158	0.00177		141957	0.03862		158968	0.61022
908	0.43838		50961.5	0.01309		61761.5	0.15991		95224.2	0.89375		106024	-0.01253		131160	0.00177		141959	0.03862		158970	0.60977
910	0.43808		50963.5	0.01309		61763.5	0.15999		95226.2	0.89339		106026	-0.01261		131162	0.00177		141961	0.03862		158972	0.60933
912	0.43778		50965.5	0.01309		61765.5	0.16005		95228.2	0.89303		106028	-0.01296		131164	0.00177		141963	0.03862		158974	0.60888
914	0.43747		50967.5	0.0131		61767.5	0.15983		95230.2	0.89258		106030	-0.01324		131166	0.00177		141965	0.03863		158976	0.60841
916	0.43717		50969.5	0.0131		61769.5	0.1598		95232.2	0.89218		106032	-0.01349		131168	0.00178		141967	0.03863		158978	0.60798
918	0.43688		50971.5	0.01311		61771.5	0.15986		95234.2	0.89182		106034	-0.01371		131170	0.00178		141969	0.03864		158980	0.60754
920	0.43655		50973.5	0.01312		61773.5	0.15992		95236.2	0.89144		106036	-0.01243		131172	0.00178		141971	0.03864		158982	0.6071
922	0.43624		50975.5	0.01313		61775.5	0.15999		95238.2	0.89105		106038	-0.01236		131174	0.00179		141973	0.03864		158984	0.60666
924	0.43593		50977.5	0.01318		61777.5	0.16008		95240.2	0.89065		106040	-0.01256		131176	0.00179		141975	0.03864		158986	0.60623
926	0.43559		50979.5	0.01321		61779.5	0.16016		95242.2	0.89027		106042	-0.0128		131178	0.00179		141977	0.03864		158988	0.6058
928	0.43528		50981.5	0.01322		61781.5	0.16023		95244.2	0.88991		106044	-0.01298		131180	0.0018		141979	0.03864		158990	0.60522
930	0.43499		50983.5	0.01323		61783.5	0.16032		95246.2	0.88955		106046	-0.01309		131182	0.0018		141981	0.03865		158992	0.60479
932	0.43519		50985.5	0.01324		61785.5	0.16042		95248.2	0.88919		106048	-0.01325		131184	0.0018		141983	0.03865		158994	0.60436
934	0.43576		50987.5	0.01324		61787.5	0.16029		95250.2	0.88883		106050	-0.01349		131186	0.00181		141985	0.03865		158996	0.60394
936	0.43547		50989.5	0.01324		61789.5	0.16019		95252.2	0.88846		106052	-0.01374		131188	0.00183		141987	0.03865		158998	0.60352
938	0.43537		50991.5	0.01324		61791.5	0.16027		95254.2	0.8881		106054	-0.01398		131190	0.00183		141989	0.03866		159000	0.60309
940	0.43504		50993.5	0.01325		61793.5	0.16034		95256.2	0.88775		106056	-0.01425		131192	0.00183		141991	0.03866		159002	0.60268
942	0.43474		50995.5	0.01328		61795.5	0.16041		95258.2	0.88739		106058	-0.0145		131194	0.00183		141993	0.03866		159004	0.60223
944	0.43444		50997.5	0.01334		61797.5	0.16048		95260.2	0.88702		106060	-0.01427		131196	0.00183		141995	0.03867		159006	0.6018
946	0.43415		50999.5	0.01335		61799.5	0.16055		95262.2	0.88666		106062	-0.01435		131198	0.00183		141997	0.03867		159008	0.60137
948	0.43383		51001.5	0.01336		61801.5	0.16063		95264.2	0.8863		106064	-0.0146		131200	0.00184		141999	0.03867		159010	0.60095
950	0.4335		51003.5	0.01337		61803.5	0.16071		95266.2	0.88594		106066	-0.01484		131202	0.00184		142001	0.03868		159012	0.60053
952	0.43318		51005.5	0.01338		61805.5	0.16079		95268.2	0.88558		106068	-0.0151		131204	0.00184		142003	0.03868		159014	0.60011
954	0.43295		51007.5	0.01338		61807.5	0.1607		95270.2	0.88523		106070	-0.01536		131206	0.00184		142005	0.03868		159016	0.59968
956	0.43285		51009.5	0.01338		61809.5	0.16055		95272.2	0.88486		106072	-0.0156		131208	0.00184		142007	0.03869		159018	0.59926
958	0.43254		51011.5	0.01338		61811.5	0.16061		95274.2	0.8845		106074	-0.01582		131210	0.00185		142009	0.03869		159020	0.59884
960	0.43223		51013.5	0.01337		61813.5	0.16069		95276.2	0.88415		106076	-0.01604		131212	0.00185		142011	0.03869		159022	0.59843
962	0.4319		51015.5	0.01343		61815.5	0.16076		95278.2	0.88376		106078	-0.01631		131214	0.00185		142013	0.0387		159024	0.59801
964	0.4316		51017.5	0.01345		61817.5	0.16083		95280.2	0.8834		106080	-0.01657		131216	0.00185		142015	0.0387		159026	0.5976
966	0.43129		51019.5	0.01346		61819.5	0.16091		95282.2	0.88305		106082	-0.01685		131218	0.00185		142017	0.0387		159028	0.59719
968	0.43098		51021.5	0.01345		61821.5	0.161		95284.2	0.88266		106084	-0.01713		131220	0.00184		142019	0.0387		159030	0.59679
970	0.43065		51023.5	0.01345		61823.5	0.16109		95286.2	0.88221		106086	-0.01742		131222	0.00185		142021	0.0387		159032	0.59638
972	0.43033		51025.5	0.01345		61825.5	0.16118		95288.2	0.88186		106088	-0.01768		131224	0.00185		142023	0.0387		159034	0.59598
974	0.43003		51027.5	0.01346		61827.5	0.16114		95290.2	0.8815		106090	-0.0179		131226	0.00184		142025	0.03871		159036	0.59555
976	0.42976		51029.5	0.01346		61829.5	0.16045		95292.2	0.88114		106092	-0.01815		131228	0.00184		142027	0.03871		159038	0.59514
978	0.42947		51031.5	0.01346		61831.5	0.16049		95294.2	0.88077		106094	-0.01708		131230	0.00184		142029	0.03871		159040	0.59474
980	0.42914		51033.5	0.01348		61833.5	0.16054		95296.2	0.88042		106096	-0.01724		131232	0.00184		142031	0.03871		159042	0.59433
982	0.42907		51035.5	0.01354		61835.5	0.16061		95298.2	0.88006		106098	-0.01754		131234	0.00184		142033	0.03871		159044	0.59393
984	0.4299		51037.5	0.01355		61837.5	0.16069		95300.2	0.8797		106100	-0.01788		131236	0.00185		142035	0.03872		159046	0.59353
986	0.42959		51039.5	0.01357		61839.5	0.16077		95302.2	0.87935		106102	-0.01812		131238	0.00186		142037	0.03872		159048	0.59313
988	0.4294		51041.5	0.01357		61841.5	0.16087		95304.2	0.879		106104	-0.01831		131240	0.00186		142039	0.03873		159050	0.59274
990	0.42924		51043.5	0.01358		61843.5	0.16095		95306.2	0.87865		106106	-0.01851		131242	0.00186		142041	0.03873		159052	0.59235
992	0.42892		51045.5	0.01359		61845.5	0.16103		95308.2	0.8783		106108	-0.01873		131244	0.00187		142043	0.03874		159054	0.59194
994	0.42859		51047.5	0.01359		61847.5	0.16109		95310.2	0.87794		106110	-0.01877		131246	0.00188		142045	0.03875		159056	0.59155
996	0.42829		51049.5	0.01359		61849.5	0.16084		95312.2	0.87758		106112	-0.01898		131248	0.00188		142047	0.03875		159058	0.59115
998	0.42799		51051.5	0.0136		61851.5	0.16087		95314.2	0.87723		106114	-0.01921		131250	0.00189		142049	0.03875		159060	0.59074
1000	0.42766		51053.5	0.01368		61853.5	0.16094		95316.2	0.8769		106116	-0.01945		131252	0.00188		142051	0.03875		159062	0.59034
1002	0.42733		51055.5	0.01368		61855.5	0.16101		95318.2	0.87654		106118	-0.01969		131254	0.00189		142053	0.03876		159064	0.58994
1004	0.42702		51057.5	0.01369		61857.5	0.16107		95320.2	0.87618		106120	-0.01993		131256	0.00189		142055	0.03876		159066	0.58955
1006	0.42668		51059.5	0.0137		61859.5	0.16115		95322.2	0.87582		106122	-0.02009		131258	0.00188		142057	0.03876		159068	0.58915
1008	0.42636		51061.5	0.01371		61861.5	0.16122		95324.2	0.87547		106124	-0.02025		131260	0.00189		142059	0.03876		159070	0.58876
1010	0.42609		51063.5	0.01371		61863.5	0.1613		95326.2	0.87512		106126	-0.02047		131262	0.00189		142061	0.03877		159072	0.58838
1012	0.42606		51065.5	0.01372		61865.5	0.16138		95328.2	0.87477		106128	-0.02068		131264	0.00189		142063	0.03877		159074	0.58798
1014	0.42581		51067.5	0.01372		61867.5	0.16145		95330.2	0.87443		106130	-0.02087		131266	0.00189		142065	0.03877		159076	0.5876
1016	0.42548		51069.5	0.01372		61869.5	0.16134		95332.2	0.87406		106132	-0.0211		131268	0.00189		142067	0.03877		159078	0.5872
1018	0.42517		51071.5	0.01378		61871.5	0.16122		95334.2	0.87362		106134	-0.02138		131270	0.0019		142069	0.03877		159080	0.5868
1020	0.42489		51073.5	0.01381		61873.5	0.16129		95336.2	0.87327		106136	-0.02164		131272	0.0019		142071	0.03878		159082	0.58631
1022	0.42458		51075.5	0.01381		61875.5	0.16137		95338.2	0.87293		106138	-0.0219		131274	0.0019		142073	0.03878		159084	0.58588
1024	0.42426		51077.5	0.01382		61877.5	0.16146		95340.2	0.87258		106140	-0.02214		131276	0.0019		142075	0.03878		159086	0.5855
1026	0.42397		51079.5	0.01383		61879.5	0.16154		95342.2	0.87224		106142	-0.02242		131278	0.0019		142077	0.03879		159088	0.58511
1028	0.42369		51081.5	0.01383		61881.5	0.16162		95344.2	0.8719		106144	-0.02267		131280	0.00191		142079	0.03879		159090	0.58473
1030	0.42342		51083.5	0.01384		61883.5	0.16172		95346.2	0.87154		106146	-0.02291		131282	0.00191		142081	0.0388		159092	0.58434
1032	0.42448		51085.5	0.01384		61885.5	0.1618		95348.2	0.87118		106148	-0.02321		131284	0.00191		142083	0.0388		159094	0.58398
1034	0.42426		51087.5	0.01385		61887.5	0.16189		95350.2	0.87083		106150	-0.02296		131286	0.00192		142085	0.0388		159096	0.58361
1036	0.42395		51089.5	0.01388		61889.5	0.16187		95352.2	0.87048		106152	-0.022		131288	0.00192		142087	0.03881		159098	0.58323
1038	0.42362		51091.5	0.01396		61891.5	0.16166		95354.2	0.87014		106154	-0.02224		131290	0.00192		142089	0.03881		159100	0.58285
1040	0.4233		51093.5	0.01397		61893.5	0.16168		95356.2	0.8698		106156	-0.02231		131292	0.00191		142091	0.03881		159102	0.58249
1042	0.42301		51095.5	0.01397		61895.5	0.16158		95358.2	0.86946		106158	-0.02227		131294	0.00192		142093	0.0388		159104	0.58211
1044	0.42268		51097.5	0.01398		61897.5	0.16164		95360.2	0.86912		106160	-0.02254		131296	0.00192		142095	0.03881		159106	0.58174
1046	0.42235		51099.5	0.01398		61899.5	0.16171		95362.2	0.86878		106162	-0.02278		131298	0.00192		142097	0.03882		159108	0.58137
1048	0.42204		51101.5	0.01398		61901.5	0.16179		95364.2	0.86845		106164	-0.02305		131300	0.00192		142099	0.03882		159110	0.581
1050	0.42171		51103.5	0.01399		61903.5	0.16188		95366.2	0.8681		106166	-0.02329		131302	0.00193		142101	0.03882		159112	0.58061
1052	0.42141		51105.5	0.01399		61905.5	0.16196		95368.2	0.86777		106168	-0.02351		131304	0.00193		142103	0.03883		159114	0.58025
1054	0.42112		51107.5	0.014		61907.5	0.16204		95370.2	0.86742		106170	-0.02376		131306	0.00193		142105	0.03883		159116	0.57987
1056	0.4208		51109.5	0.01406		61909.5	0.16209		95372.2	0.86707		106172	-0.02397		131308	0.00193		142107	0.03884		159118	0.5795
1058	0.42053		51111.5	0.01408		61911.5	0.16192		95374.2	0.86672		106174	-0.02419		131310	0.00193		142109	0.03884		159120	0.57915
1060	0.42023		51113.5	0.01409		61913.5	0.16189		95376.2	0.86638		106176	-0.02443		131312	0.00193		142111	0.03884		159122	0.57879
1062	0.41994		51115.5	0.0141		61915.5	0.16192		95378.2	0.86601		106178	-0.02466		131314	0.00193		142113	0.03884		159124	0.57841
1064	0.41962		51117.5	0.0141		61917.5	0.16186		95380.2	0.86558		106180	-0.02491		131316	0.00193		142115	0.03885		159126	0.57804
1066	0.41934		51119.5	0.01409		61919.5	0.16189		95382.2	0.86523		106182	-0.02513		131318	0.00193		142117	0.03885		159128	0.57767
1068	0.41932		51121.5	0.0141		61921.5	0.16195		95384.2	0.86489		106184	-0.02534		131320	0.00193		142119	0.03885		159130	0.57729
1070	0.41903		51123.5	0.0141		61923.5	0.16202		95386.2	0.86454		106186	-0.02557		131322	0.00193		142121	0.03886		159132	0.57693
1072	0.41875		51125.5	0.0141		61925.5	0.16209		95388.2	0.8642		106188	-0.0258		131324	0.00194		142123	0.03886		159134	0.57654
1074	0.41848		51127.5	0.01412		61927.5	0.16215		95390.2	0.86386		106190	-0.0259		131326	0.00194		142125	0.03886		159136	0.57617
1076	0.41819		51129.5	0.01419		61929.5	0.16223		95392.2	0.86352		106192	-0.02607		131328	0.00195		142127	0.03887		159138	0.57581
1078	0.41806		51131.5	0.01419		61931.5	0.16203		95394.2	0.86318		106194	-0.0263		131330	0.00196		142129	0.03887		159140	0.57546
1080	0.41883		51133.5	0.0142		61933.5	0.16198		95396.2	0.86284		106196	-0.02653		131332	0.00196		142131	0.03888		159142	0.5751
1082	0.41851		51135.5	0.0142		61935.5	0.16205		95398.2	0.86251		106198	-0.02677		131334	0.00196		142133	0.03889		159144	0.57474
1084	0.41833		51137.5	0.01421		61937.5	0.16213		95400.2	0.86218		106200	-0.02705		131336	0.00196		142135	0.03889		159146	0.57437
1086	0.41818		51139.5	0.01421		61939.5	0.1622		95402.2	0.86185		106202	-0.02731		131338	0.00195		142137	0.0389		159148	0.57402
1088	0.41788		51141.5	0.01422		61941.5	0.16228		95404.2	0.86151		106204	-0.0275		131340	0.00195		142139	0.0389		159150	0.57366
1090	0.41758		51143.5	0.01421		61943.5	0.16235		95406.2	0.86117		106206	-0.02761		131342	0.00196		142141	0.03889		159152	0.57329
1092	0.41727		51145.5	0.01421		61945.5	0.16243		95408.2	0.86084		106208	-0.02774		131344	0.00197		142143	0.03889		159154	0.57294
1094	0.41695		51147.5	0.01429		61947.5	0.1625		95410.2	0.8605		106210	-0.02613		131346	0.00198		142145	0.0389		159156	0.5726
1096	0.41664		51149.5	0.01431		61949.5	0.16258		95412.2	0.86017		106212	-0.02575		131348	0.00198		142147	0.03891		159158	0.57226
1098	0.41632		51151.5	0.01431		61951.5	0.1625		95414.2	0.85983		106214	-0.02596		131350	0.00198		142149	0.03891		159160	0.57192
1100	0.41601		51153.5	0.01432		61953.5	0.16233		95416.2	0.85949		106216	-0.0262		131352	0.00198		142151	0.03891		159162	0.57156
1102	0.41572		51155.5	0.01432		61955.5	0.16239		95418.2	0.85915		106218	-0.02641		131354	0.00198		142153	0.03891		159164	0.57121
1104	0.41541		51157.5	0.01432		61957.5	0.16245		95420.2	0.85883		106220	-0.02664		131356	0.00199		142155	0.03891		159166	0.57086
1106	0.41512		51159.5	0.01432		61959.5	0.16252		95422.2	0.8585		106222	-0.02686		131358	0.00199		142157	0.03891		159168	0.57051
1108	0.41481		51161.5	0.01433		61961.5	0.16259		95424.2	0.85814		106224	-0.02706		131360	0.00198		142159	0.03891		159170	0.57015
1110	0.41452		51163.5	0.01433		61963.5	0.16265		95426.2	0.85778		106226	-0.02727		131362	0.00197		142161	0.03892		159172	0.5698
1112	0.41423		51165.5	0.01435		61965.5	0.16274		95428.2	0.85736		106228	-0.0275		131364	0.00197		142163	0.03892		159174	0.56945
1114	0.41391		51167.5	0.01441		61967.5	0.16282		95430.2	0.85703		106230	-0.02775		131366	0.00197		142165	0.03892		159176	0.56895
1116	0.4136		51169.5	0.01441		61969.5	0.1629		95432.2	0.85669		106232	-0.02797		131368	0.00198		142167	0.03893		159178	0.56861
1118	0.41331		51171.5	0.01442		61971.5	0.16287		95434.2	0.85634		106234	-0.02821		131370	0.00198		142169	0.03893		159180	0.56826
1120	0.41316		51173.5	0.01443		61973.5	0.16265		95436.2	0.856		106236	-0.02842		131372	0.00198		142171	0.03894		159182	0.56792
1122	0.41305		51175.5	0.01443		61975.5	0.16269		95438.2	0.85567		106238	-0.02865		131374	0.00198		142173	0.03895		159184	0.56758
1124	0.41362		51177.5	0.01443		61977.5	0.16278		95440.2	0.85534		106240	-0.02889		131376	0.00198		142175	0.03895		159186	0.56724
1126	0.41374		51179.5	0.01443		61979.5	0.16288		95442.2	0.85501		106242	-0.02912		131378	0.00198		142177	0.03895		159188	0.56689
1128	0.41366		51181.5	0.01444		61981.5	0.16295		95444.2	0.85469		106244	-0.02936		131380	0.00199		142179	0.03895		159190	0.56655
1130	0.41339		51183.5	0.01444		61983.5	0.16297		95446.2	0.85436		106246	-0.0296		131382	0.00198		142181	0.03896		159192	0.56621
1132	0.41307		51185.5	0.01457		61985.5	0.16304		95448.2	0.85405		106248	-0.02982		131384	0.00198		142183	0.03896		159194	0.56586
1134	0.41278		51187.5	0.01465		61987.5	0.16312		95450.2	0.85371		106250	-0.02994		131386	0.00198		142185	0.03896		159196	0.56551
1136	0.41247		51189.5	0.01466		61989.5	0.16319		95452.2	0.85338		106252	-0.03012		131388	0.00198		142187	0.03897		159198	0.56515
1138	0.41219		51191.5	0.01467		61991.5	0.16326		95454.2	0.85306		106254	-0.03035		131390	0.00198		142189	0.03898		159200	0.56481
1140	0.41186		51193.5	0.01468		61993.5	0.1627		95456.2	0.85274		106256	-0.03056		131392	0.00198		142191	0.03899		159202	0.56447
1142	0.41155		51195.5	0.01468		61995.5	0.16264		95458.2	0.85241		106258	-0.03078		131394	0.00198		142193	0.03899		159204	0.56412
1144	0.41127		51197.5	0.01468		61997.5	0.16269		95460.2	0.85208		106260	-0.03101		131396	0.00199		142195	0.039		159206	0.56378
1146	0.41125		51199.5	0.01469		61999.5	0.16275		95462.2	0.85176		106262	-0.0312		131398	0.002		142197	0.039		159208	0.56343
1148	0.41095		51201.5	0.01469		62001.5	0.16282		95464.2	0.85143		106264	-0.03139		131400	0.00201		142199	0.039		159210	0.56309
1150	0.41066		51203.5	0.01472		62003.5	0.16288		95466.2	0.8511		106266	-0.03153		131402	0.00201		142201	0.039		159212	0.56276
1152	0.41037		51205.5	0.01477		62005.5	0.16295		95468.2	0.85077		106268	-0.03025		131404	0.00202		142203	0.03901		159214	0.56243
1154	0.41007		51207.5	0.01477		62007.5	0.16303		95470.2	0.85045		106270	-0.0304		131406	0.00203		142205	0.03902		159216	0.5621
1156	0.40974		51209.5	0.01478		62009.5	0.16311		95472.2	0.85013		106272	-0.03048		131408	0.00203		142207	0.03902		159218	0.56177
1158	0.40944		51211.5	0.01479		62011.5	0.16319		95474.2	0.84981		106274	-0.03058		131410	0.00203		142209	0.03902		159220	0.56145
1160	0.40918		51213.5	0.01479		62013.5	0.16312		95476.2	0.84948		106276	-0.03082		131412	0.00203		142211	0.03903		159222	0.56111
1162	0.40887		51215.5	0.01479		62015.5	0.16307		95478.2	0.84915		106278	-0.03102		131414	0.00204		142213	0.03903		159224	0.56079
1164	0.4086		51217.5	0.0148		62017.5	0.16314		95480.2	0.84882		106280	-0.03121		131416	0.00204		142215	0.03904		159226	0.56046
1166	0.40829		51219.5	0.0148		62019.5	0.16321		95482.2	0.84843		106282	-0.03141		131418	0.00204		142217	0.03904		159228	0.56013
1168	0.40798		51221.5	0.01481		62021.5	0.16327		95484.2	0.84806		106284	-0.03163		131420	0.00204		142219	0.03904		159230	0.5598
1170	0.40767		51223.5	0.01487		62023.5	0.16335		95486.2	0.84774		106286	-0.03184		131422	0.00204		142221	0.03904		159232	0.55947
1172	0.40746		51225.5	0.01488		62025.5	0.16341		95488.2	0.84743		106288	-0.032		131424	0.00205		142223	0.03905		159234	0.55915
1174	0.40844		51227.5	0.01489		62027.5	0.16351		95490.2	0.84711		106290	-0.03218		131426	0.00205		142225	0.03905		159236	0.55882
1176	0.40822		51229.5	0.01489		62029.5	0.16358		95492.2	0.84679		106292	-0.03232		131428	0.00205		142227	0.03905		159238	0.55848
1178	0.40813		51231.5	0.01489		62031.5	0.16365		95494.2	0.84647		106294	-0.03257		131430	0.00204		142229	0.03905		159240	0.55816
1180	0.40783		51233.5	0.0149		62033.5	0.1636		95496.2	0.84615		106296	-0.03275		131432	0.00205		142231	0.03906		159242	0.55784
1182	0.40754		51235.5	0.01491		62035.5	0.16341		95498.2	0.84583		106298	-0.03293		131434	0.00205		142233	0.03907		159244	0.55752
1184	0.40724		51237.5	0.01491		62037.5	0.16347		95500.2	0.8455		106300	-0.03312		131436	0.00204		142235	0.03907		159246	0.55718
1186	0.40694		51239.5	0.01491		62039.5	0.16353		95502.2	0.84518		106302	-0.03334		131438	0.00204		142237	0.03907		159248	0.55687
1188	0.40663		51241.5	0.01496		62041.5	0.1636		95504.2	0.84488		106304	-0.03359		131440	0.00204		142239	0.03907		159250	0.55654
1190	0.40633		51243.5	0.01499		62043.5	0.16369		95506.2	0.84457		106306	-0.03376		131442	0.00204		142241	0.03907		159252	0.55622
1192	0.40603		51245.5	0.01498		62045.5	0.16376		95508.2	0.84426		106308	-0.034		131444	0.00204		142243	0.03908		159254	0.55591
1194	0.40582		51247.5	0.01499		62047.5	0.16383		95510.2	0.84394		106310	-0.03424		131446	0.00204		142245	0.03908		159256	0.55558
1196	0.40575		51249.5	0.01499		62049.5	0.16394		95512.2	0.84363		106312	-0.03446		131448	0.00205		142247	0.03909		159258	0.55526
1198	0.40544		51251.5	0.015		62051.5	0.16402		95514.2	0.8433		106314	-0.03465		131450	0.00205		142249	0.03909		159260	0.55494
1200	0.40513		51253.5	0.015		62053.5	0.16406		95516.2	0.843		106316	-0.03485		131452	0.00205		142251	0.0391		159262	0.55461
1202	0.40485		51255.5	0.015		62055.5	0.16381		95518.2	0.84266		106318	-0.03501		131454	0.00206		142253	0.03911		159264	0.55429
1204	0.40457		51257.5	0.015		62057.5	0.16387		95520.2	0.84233		106320	-0.03519		131456	0.00208		142255	0.03911		159266	0.55396
1206	0.40426		51259.5	0.01501		62059.5	0.16393		95522.2	0.84202		106322	-0.03539		131458	0.00208		142257	0.03911		159268	0.55364
1208	0.40398		51261.5	0.01506		62061.5	0.16401		95524.2	0.84172		106324	-0.03558		131460	0.00209		142259	0.03912		159270	0.55326
1210	0.40368		51263.5	0.01506		62063.5	0.16409		95526.2	0.84141		106326	-0.03416		131462	0.00209		142261	0.03913		159272	0.55285
1212	0.40338		51265.5	0.01506		62065.5	0.16416		95528.2	0.84102		106328	-0.03428		131464	0.00209		142263	0.03913		159274	0.55255
1214	0.40311		51267.5	0.01506		62067.5	0.16424		95530.2	0.84067		106330	-0.03445		131466	0.00209		142265	0.03914		159276	0.55223
1216	0.40283		51269.5	0.01506		62069.5	0.16431		95532.2	0.84036		106332	-0.03456		131468	0.0021		142267	0.03913		159278	0.55192
1218	0.40257		51271.5	0.01507		62071.5	0.16438		95534.2	0.84003		106334	-0.03477		131470	0.00209		142269	0.03913		159280	0.55161
1220	0.40228		51273.5	0.01507		62073.5	0.16446		95536.2	0.83973		106336	-0.03496		131472	0.0021		142271	0.03914		159282	0.5513
1222	0.40199		51275.5	0.01508		62075.5	0.16422		95538.2	0.83942		106338	-0.03517		131474	0.0021		142273	0.03914		159284	0.55097
1224	0.40287		51277.5	0.01508		62077.5	0.16421		95540.2	0.8391		106340	-0.03541		131476	0.00211		142275	0.03914		159286	0.55065
1226	0.40273		51279.5	0.01513		62079.5	0.16428		95542.2	0.8388		106342	-0.03564		131478	0.00211		142277	0.03914		159288	0.55035
1228	0.40249		51281.5	0.01517		62081.5	0.16436		95544.2	0.8385		106344	-0.03584		131480	0.00211		142279	0.03915		159290	0.55003
1230	0.40244		51283.5	0.01519		62083.5	0.16435		95546.2	0.83819		106346	-0.03604		131482	0.00211		142281	0.03915		159292	0.54972
1232	0.40214		51285.5	0.01519		62085.5	0.16411		95548.2	0.8379		106348	-0.03626		131484	0.00211		142283	0.03916		159294	0.54942
1234	0.40183		51287.5	0.01519		62087.5	0.16416		95550.2	0.8376		106350	-0.03644		131486	0.00211		142285	0.03916		159296	0.54911
1236	0.40154		51289.5	0.01519		62089.5	0.16424		95552.2	0.8373		106352	-0.03671		131488	0.00211		142287	0.03917		159298	0.54881
1238	0.40123		51291.5	0.01519		62091.5	0.16432		95554.2	0.837		106354	-0.03698		131490	0.00211		142289	0.03917		159300	0.5485
1240	0.40094		51293.5	0.01518		62093.5	0.16439		95556.2	0.83669		106356	-0.03704		131492	0.00211		142291	0.03917		159302	0.5482
1242	0.40063		51295.5	0.01518		62095.5	0.16432		95558.2	0.83636		106358	-0.03714		131494	0.00211		142293	0.03918		159304	0.54788
1244	0.40034		51297.5	0.01519		62097.5	0.1642		95560.2	0.83605		106360	-0.03728		131496	0.00212		142295	0.03918		159306	0.54757
1246	0.40024		51299.5	0.01525		62099.5	0.16423		95562.2	0.83575		106362	-0.03747		131498	0.00212		142297	0.03919		159308	0.54726
1248	0.40005		51301.5	0.01526		62101.5	0.1643		95564.2	0.83543		106364	-0.03762		131500	0.00212		142299	0.03919		159310	0.54696
1250	0.39973		51303.5	0.01526		62103.5	0.16436		95566.2	0.83513		106366	-0.0378		131502	0.00212		142301	0.0392		159312	0.54667
1252	0.39945		51305.5	0.01527		62105.5	0.16442		95568.2	0.83482		106368	-0.03803		131504	0.00212		142303	0.0392		159314	0.54636
1254	0.39915		51307.5	0.01527		62107.5	0.16449		95570.2	0.83452		106370	-0.03824		131506	0.00213		142305	0.0392		159316	0.54605
1256	0.39886		51309.5	0.01527		62109.5	0.16458		95572.2	0.83422		106372	-0.03843		131508	0.00212		142307	0.03921		159318	0.54575
1258	0.39856		51311.5	0.01527		62111.5	0.16466		95574.2	0.83391		106374	-0.03859		131510	0.00213		142309	0.03921		159320	0.54545
1260	0.39828		51313.5	0.01527		62113.5	0.16473		95576.2	0.8336		106376	-0.03876		131512	0.00213		142311	0.0392		159322	0.54515
1262	0.39802		51315.5	0.01527		62115.5	0.16471		95578.2	0.83331		106378	-0.03892		131514	0.00213		142313	0.0392		159324	0.54484
1264	0.39776		51317.5	0.01533		62117.5	0.16455		95580.2	0.83302		106380	-0.0391		131516	0.00214		142315	0.03921		159326	0.54453
1266	0.39749		51319.5	0.01536		62119.5	0.16456		95582.2	0.83269		106382	-0.0393		131518	0.00214		142317	0.03922		159328	0.54423
1268	0.39717		51321.5	0.01536		62121.5	0.16461		95584.2	0.83229		106384	-0.03868		131520	0.00214		142319	0.03922		159330	0.54394
1270	0.39686		51323.5	0.01536		62123.5	0.16467		95586.2	0.83199		106386	-0.03769		131522	0.00214		142321	0.03922		159332	0.54364
1272	0.39694		51325.5	0.01536		62125.5	0.16475		95588.2	0.83169		106388	-0.03786		131524	0.00214		142323	0.03923		159334	0.54335
1274	0.39769		51327.5	0.01535		62127.5	0.16482		95590.2	0.83139		106390	-0.03769		131526	0.00214		142325	0.03923		159336	0.54304
1276	0.39738		51329.5	0.01536		62129.5	0.16491		95592.2	0.83109		106392	-0.03784		131528	0.00214		142327	0.03924		159338	0.54275
1278	0.39706		51331.5	0.01535		62131.5	0.16499		95594.2	0.83079		106394	-0.03802		131530	0.00214		142329	0.03924		159340	0.54245
1280	0.39704		51333.5	0.01535		62133.5	0.16506		95596.2	0.83048		106396	-0.03819		131532	0.00214		142331	0.03925		159342	0.54215
1282	0.39674		51335.5	0.01537		62135.5	0.16511		95598.2	0.83018		106398	-0.0384		131534	0.00214		142333	0.03925		159344	0.54185
1284	0.39646		51337.5	0.01543		62137.5	0.16484		95600.2	0.82989		106400	-0.0386		131536	0.00215		142335	0.03925		159346	0.54156
1286	0.39616		51339.5	0.01544		62139.5	0.16491		95602.2	0.82959		106402	-0.03884		131538	0.00215		142337	0.03925		159348	0.54126
1288	0.39586		51341.5	0.01545		62141.5	0.16499		95604.2	0.82931		106404	-0.0391		131540	0.00215		142339	0.03926		159350	0.54096
1290	0.39557		51343.5	0.01545		62143.5	0.1651		95606.2	0.82901		106406	-0.03935		131542	0.00216		142341	0.03926		159352	0.54067
1292	0.39526		51345.5	0.01545		62145.5	0.16518		95608.2	0.82871		106408	-0.03958		131544	0.00216		142343	0.03926		159354	0.54038
1294	0.39492		51347.5	0.01545		62147.5	0.16524		95610.2	0.82841		106410	-0.03978		131546	0.00216		142345	0.03927		159356	0.54009
1296	0.39474		51349.5	0.01546		62149.5	0.16532		95612.2	0.82812		106412	-0.03992		131548	0.00216		142347	0.03928		159358	0.5398
1298	0.39467		51351.5	0.01546		62151.5	0.16542		95614.2	0.82783		106414	-0.03989		131550	0.00215		142349	0.03928		159360	0.5395
1300	0.39436		51353.5	0.01546		62153.5	0.16551		95616.2	0.82753		106416	-0.04007		131552	0.00216		142351	0.03929		159362	0.5392
1302	0.39412		51355.5	0.01552		62155.5	0.16559		95618.2	0.82725		106418	-0.04028		131554	0.00216		142353	0.03929		159364	0.53889
1304	0.39382		51357.5	0.01554		62157.5	0.16536		95620.2	0.82696		106420	-0.04047		131556	0.00216		142355	0.0393		159366	0.53859
1306	0.39351		51359.5	0.01554		62159.5	0.16533		95622.2	0.82665		106422	-0.0406		131558	0.00216		142357	0.0393		159368	0.5383
1308	0.39322		51361.5	0.01554		62161.5	0.1654		95624.2	0.82635		106424	-0.04071		131560	0.00217		142359	0.0393		159370	0.538
1310	0.39294		51363.5	0.01554		62163.5	0.16547		95626.2	0.82605		106426	-0.04092		131562	0.00217		142361	0.03931		159372	0.53772
1312	0.39267		51365.5	0.01554		62165.5	0.1655		95628.2	0.82576		106428	-0.04116		131564	0.00218		142363	0.03931		159374	0.53726
1314	0.39241		51367.5	0.01554		62167.5	0.16539		95630.2	0.82541		106430	-0.04137		131566	0.00218		142365	0.03931		159376	0.53695
1316	0.39211		51369.5	0.01555		62169.5	0.16546		95632.2	0.82506		106432	-0.04155		131568	0.00218		142367	0.03931		159378	0.53667
1318	0.39181		51371.5	0.01554		62171.5	0.16554		95634.2	0.82476		106434	-0.04175		131570	0.00219		142369	0.03932		159380	0.53637
1320	0.39152		51373.5	0.01555		62173.5	0.1656		95636.2	0.82447		106436	-0.04197		131572	0.00219		142371	0.03932		159382	0.53608
1322	0.39225		51375.5	0.01561		62175.5	0.16566		95638.2	0.82418		106438	-0.04213		131574	0.00219		142373	0.03932		159384	0.5358
1324	0.3923		51377.5	0.01561		62177.5	0.16559		95640.2	0.82389		106440	-0.04229		131576	0.00219		142375	0.03932		159386	0.53551
1326	0.39208		51379.5	0.01562		62179.5	0.16544		95642.2	0.82359		106442	-0.04187		131578	0.00219		142377	0.03933		159388	0.53523
1328	0.392		51381.5	0.01563		62181.5	0.16548		95644.2	0.8233		106444	-0.04113		131580	0.00219		142379	0.03933		159390	0.53494
1330	0.39172		51383.5	0.01563		62183.5	0.16555		95646.2	0.82302		106446	-0.04133		131582	0.0022		142381	0.03933		159392	0.53466
1332	0.39143		51385.5	0.01562		62185.5	0.16561		95648.2	0.82273		106448	-0.04135		131584	0.0022		142383	0.03934		159394	0.53438
1334	0.39112		51387.5	0.01563		62187.5	0.16568		95650.2	0.82245		106450	-0.04156		131586	0.00219		142385	0.03934		159396	0.53411
1336	0.39085		51389.5	0.01563		62189.5	0.16575		95652.2	0.82215		106452	-0.04177		131588	0.00219		142387	0.03934		159398	0.53382
1338	0.39053		51391.5	0.01563		62191.5	0.16583		95654.2	0.82186		106454	-0.04198		131590	0.00219		142389	0.03935		159400	0.53354
1340	0.39024		51393.5	0.01573		62193.5	0.16592		95656.2	0.82156		106456	-0.04222		131592	0.0022		142391	0.03935		159402	0.53326
1342	0.38993		51395.5	0.01575		62195.5	0.166		95658.2	0.82127		106458	-0.04228		131594	0.0022		142393	0.03935		159404	0.53298
1344	0.38973		51397.5	0.01575		62197.5	0.16597		95660.2	0.82098		106460	-0.04238		131596	0.0022		142395	0.03935		159406	0.5327
1346	0.38963		51399.5	0.01576		62199.5	0.16577		95662.2	0.82069		106462	-0.04221		131598	0.0022		142397	0.03935		159408	0.53242
1348	0.38934		51401.5	0.01576		62201.5	0.16584		95664.2	0.8204		106464	-0.04236		131600	0.0022		142399	0.03936		159410	0.53214
1350	0.38903		51403.5	0.01576		62203.5	0.16591		95666.2	0.8201		106466	-0.04255		131602	0.0022		142401	0.03936		159412	0.53187
1352	0.38875		51405.5	0.01576		62205.5	0.166		95668.2	0.81981		106468	-0.04272		131604	0.00221		142403	0.03936		159414	0.53158
1354	0.38848		51407.5	0.01575		62207.5	0.16607		95670.2	0.81953		106470	-0.04292		131606	0.00221		142405	0.03937		159416	0.53128
1356	0.3882		51409.5	0.01575		62209.5	0.16615		95672.2	0.81924		106472	-0.0431		131608	0.00221		142407	0.03937		159418	0.53101
1358	0.38792		51411.5	0.01576		62211.5	0.16624		95674.2	0.81895		106474	-0.0433		131610	0.00221		142409	0.03937		159420	0.53074
1360	0.38763		51413.5	0.01582		62213.5	0.16631		95676.2	0.81862		106476	-0.04354		131612	0.00222		142411	0.03938		159422	0.53046
1362	0.38734		51415.5	0.01582		62215.5	0.1664		95678.2	0.81829		106478	-0.04377		131614	0.00222		142413	0.03939		159424	0.53017
1364	0.38709		51417.5	0.01583		62217.5	0.16647		95680.2	0.818		106480	-0.04396		131616	0.00223		142415	0.0394		159426	0.52988
1366	0.3868		51419.5	0.01583		62219.5	0.16626		95682.2	0.81772		106482	-0.04414		131618	0.00222		142417	0.0394		159428	0.5296
1368	0.3865		51421.5	0.01583		62221.5	0.16623		95684.2	0.81744		106484	-0.04434		131620	0.00222		142419	0.0394		159430	0.52932
1370	0.38622		51423.5	0.01583		62223.5	0.16628		95686.2	0.81716		106486	-0.04454		131622	0.00221		142421	0.0394		159432	0.52905
1372	0.38594		51425.5	0.01583		62225.5	0.16634		95688.2	0.81688		106488	-0.04472		131624	0.00221		142423	0.03941		159434	0.52878
1374	0.3861		51427.5	0.01583		62227.5	0.16641		95690.2	0.81659		106490	-0.04496		131626	0.00221		142425	0.03941		159436	0.52849
1376	0.38682		51429.5	0.01584		62229.5	0.16649		95692.2	0.81632		106492	-0.04519		131628	0.00222		142427	0.03941		159438	0.52822
1378	0.3866		51431.5	0.0159		62231.5	0.16657		95694.2	0.81604		106494	-0.04538		131630	0.00222		142429	0.03941		159440	0.52795
1380	0.3865		51433.5	0.01593		62233.5	0.16665		95696.2	0.81575		106496	-0.04556		131632	0.00223		142431	0.03941		159442	0.52768
1382	0.38622		51435.5	0.01593		62235.5	0.16674		95698.2	0.81548		106498	-0.04575		131634	0.00223		142433	0.03941		159444	0.5274
1384	0.38591		51437.5	0.01594		62237.5	0.16682		95700.2	0.8152		106500	-0.04542		131636	0.00223		142435	0.03942		159446	0.52713
1386	0.38562		51439.5	0.01594		62239.5	0.1666		95702.2	0.81492		106502	-0.0444		131638	0.00223		142437	0.03943		159448	0.52686
1388	0.38534		51441.5	0.01594		62241.5	0.16654		95704.2	0.81465		106504	-0.04457		131640	0.00223		142439	0.03943		159450	0.52657
1390	0.38505		51443.5	0.01594		62243.5	0.1666		95706.2	0.81437		106506	-0.0447		131642	0.00224		142441	0.03943		159452	0.5263
1392	0.38476		51445.5	0.01594		62245.5	0.16665		95708.2	0.81408		106508	-0.04478		131644	0.00224		142443	0.03944		159454	0.52602
1394	0.38445		51447.5	0.01593		62247.5	0.16673		95710.2	0.8138		106510	-0.04496		131646	0.00224		142445	0.03944		159456	0.52575
1396	0.38429		51449.5	0.01596		62249.5	0.16679		95712.2	0.81352		106512	-0.04518		131648	0.00225		142447	0.03944		159458	0.52548
1398	0.38416		51451.5	0.01601		62251.5	0.16686		95714.2	0.81324		106514	-0.04535		131650	0.00225		142449	0.03944		159460	0.52519
1400	0.38389		51453.5	0.01602		62253.5	0.16683		95716.2	0.81297		106516	-0.04552		131652	0.00224		142451	0.03945		159462	0.52492
1402	0.38361		51455.5	0.01602		62255.5	0.16652		95718.2	0.81267		106518	-0.04573		131654	0.00224		142453	0.03945		159464	0.52466
1404	0.38331		51457.5	0.01602		62257.5	0.16657		95720.2	0.81239		106520	-0.04596		131656	0.00224		142455	0.03945		159466	0.52423
1406	0.38303		51459.5	0.01602		62259.5	0.1665		95722.2	0.81211		106522	-0.04617		131658	0.00224		142457	0.03946		159468	0.52394
1408	0.38275		51461.5	0.01602		62261.5	0.16638		95724.2	0.81183		106524	-0.04639		131660	0.00225		142459	0.03946		159470	0.52368
1410	0.38248		51463.5	0.01603		62263.5	0.16639		95726.2	0.81155		106526	-0.04654		131662	0.00225		142461	0.03947		159472	0.52341
1412	0.38221		51465.5	0.01602		62265.5	0.16645		95728.2	0.81127		106528	-0.0467		131664	0.00225		142463	0.03947		159474	0.52314
1414	0.38197		51467.5	0.01602		62267.5	0.16651		95730.2	0.81099		106530	-0.04673		131666	0.00225		142465	0.03948		159476	0.52287
1416	0.38168		51469.5	0.01608		62269.5	0.16657		95732.2	0.81065		106532	-0.04684		131668	0.00225		142467	0.03948		159478	0.52261
1418	0.38138		51471.5	0.01612		62271.5	0.16664		95734.2	0.81035		106534	-0.04702		131670	0.00225		142469	0.03948		159480	0.52234
1420	0.38111		51473.5	0.01613		62273.5	0.16671		95736.2	0.81008		106536	-0.04715		131672	0.00226		142471	0.03948		159482	0.52207
1422	0.38083		51475.5	0.01613		62275.5	0.16679		95738.2	0.8098		106538	-0.04727		131674	0.00226		142473	0.03949		159484	0.52181
1424	0.38055		51477.5	0.01613		62277.5	0.16687		95740.2	0.8095		106540	-0.0474		131676	0.00226		142475	0.03949		159486	0.52155
1426	0.38156		51479.5	0.01612		62279.5	0.16687		95742.2	0.80924		106542	-0.0476		131678	0.00226		142477	0.03948		159488	0.52128
1428	0.38137		51481.5	0.01612		62281.5	0.16665		95744.2	0.80897		106544	-0.04781		131680	0.00227		142479	0.03949		159490	0.52101
1430	0.38121		51483.5	0.01612		62283.5	0.16671		95746.2	0.80868		106546	-0.04801		131682	0.00226		142481	0.0395		159492	0.52074
1432	0.38105		51485.5	0.01611		62285.5	0.16676		95748.2	0.80842		106548	-0.04819		131684	0.00227		142483	0.0395		159494	0.52048
1434	0.38077		51487.5	0.01613		62287.5	0.16681		95750.2	0.80815		106550	-0.04833		131686	0.00227		142485	0.03951		159496	0.52021
1436	0.3805		51489.5	0.01619		62289.5	0.16689		95752.2	0.80788		106552	-0.0484		131688	0.00227		142487	0.03951		159498	0.51995
1438	0.38023		51491.5	0.0162		62291.5	0.16696		95754.2	0.80761		106554	-0.04853		131690	0.00227		142489	0.03951		159500	0.51968
1440	0.37997		51493.5	0.01633		62293.5	0.16704		95756.2	0.80733		106556	-0.04871		131692	0.00228		142491	0.03951		159502	0.51942
1442	0.37969		51495.5	0.01634		62295.5	0.16711		95758.2	0.80704		106558	-0.04889		131694	0.00228		142493	0.03951		159504	0.51917
1444	0.37939		51497.5	0.01635		62297.5	0.16719		95760.2	0.80677		106560	-0.04789		131696	0.00228		142495	0.03951		159506	0.51888
1446	0.37919		51499.5	0.01635		62299.5	0.16726		95762.2	0.8065		106562	-0.0475		131698	0.00227		142497	0.03952		159508	0.51863
1448	0.37913		51501.5	0.01635		62301.5	0.16709		95764.2	0.80625		106564	-0.04771		131700	0.00227		142499	0.03952		159510	0.51836
1450	0.37884		51503.5	0.01634		62303.5	0.16703		95766.2	0.80598		106566	-0.04794		131702	0.00228		142501	0.03952		159512	0.51809
1452	0.37856		51505.5	0.01634		62305.5	0.16707		95768.2	0.80572		106568	-0.04818		131704	0.00228		142503	0.03953		159514	0.51783
1454	0.37829		51507.5	0.01639		62307.5	0.16714		95770.2	0.80545		106570	-0.04838		131706	0.00228		142505	0.03954		159516	0.51757
1456	0.37799		51509.5	0.01642		62309.5	0.16721		95772.2	0.80519		106572	-0.04854		131708	0.0023		142507	0.03954		159518	0.5173
1458	0.37771		51511.5	0.01642		62311.5	0.16728		95774.2	0.80492		106574	-0.04863		131710	0.0023		142509	0.03954		159520	0.51704
1460	0.37743		51513.5	0.01642		62313.5	0.16734		95776.2	0.80465		106576	-0.04879		131712	0.0023		142511	0.03955		159522	0.51678
1462	0.37715		51515.5	0.01643		62315.5	0.16742		95778.2	0.80437		106578	-0.04894		131714	0.00231		142513	0.03956		159524	0.51651
1464	0.3769		51517.5	0.01643		62317.5	0.16751		95780.2	0.8041		106580	-0.04911		131716	0.00231		142515	0.03956		159526	0.51625
1466	0.37664		51519.5	0.01643		62319.5	0.1676		95782.2	0.80384		106582	-0.04931		131718	0.00231		142517	0.03956		159528	0.51601
1468	0.37636		51521.5	0.01643		62321.5	0.16746		95784.2	0.80358		106584	-0.04951		131720	0.00231		142519	0.03957		159530	0.51575
1470	0.37608		51523.5	0.01642		62323.5	0.16736		95786.2	0.80332		106586	-0.04971		131722	0.00231		142521	0.03958		159532	0.5155
1472	0.37581		51525.5	0.01645		62325.5	0.16743		95788.2	0.80301		106588	-0.04988		131724	0.00231		142523	0.03958		159534	0.51522
1474	0.376		51527.5	0.01652		62327.5	0.16751		95790.2	0.80271		106590	-0.05009		131726	0.00231		142525	0.03959		159536	0.51496
1476	0.37662		51529.5	0.01653		62329.5	0.16757		95792.2	0.80244		106592	-0.05027		131728	0.00231		142527	0.03958		159538	0.5147
1478	0.37636		51531.5	0.01653		62331.5	0.16766		95794.2	0.80218		106594	-0.05041		131730	0.00232		142529	0.03958		159540	0.51445
1480	0.37634		51533.5	0.01652		62333.5	0.16774		95796.2	0.80192		106596	-0.0506		131732	0.00232		142531	0.03959		159542	0.5142
1482	0.37606		51535.5	0.01653		62335.5	0.16773		95798.2	0.80163		106598	-0.05075		131734	0.00232		142533	0.0396		159544	0.51392
1484	0.37577		51537.5	0.01653		62337.5	0.16767		95800.2	0.80136		106600	-0.05095		131736	0.00232		142535	0.0396		159546	0.51366
1486	0.37549		51539.5	0.01653		62339.5	0.16773		95802.2	0.80109		106602	-0.0511		131738	0.00232		142537	0.0396		159548	0.51341
1488	0.3752		51541.5	0.01653		62341.5	0.16772		95804.2	0.80083		106604	-0.05129		131740	0.00232		142539	0.03961		159550	0.51314
1490	0.37492		51543.5	0.01653		62343.5	0.16749		95806.2	0.80057		106606	-0.05146		131742	0.00232		142541	0.03962		159552	0.51289
1492	0.37465		51545.5	0.01657		62345.5	0.16755		95808.2	0.80031		106608	-0.05158		131744	0.00232		142543	0.03962		159554	0.51264
1494	0.37436		51547.5	0.01661		62347.5	0.16762		95810.2	0.80005		106610	-0.05172		131746	0.00232		142545	0.03962		159556	0.51237
1496	0.37407		51549.5	0.01661		62349.5	0.16767		95812.2	0.79979		106612	-0.05186		131748	0.00233		142547	0.03962		159558	0.5121
1498	0.37376		51551.5	0.01661		62351.5	0.16774		95814.2	0.79954		106614	-0.052		131750	0.00233		142549	0.03962		159560	0.51169
1500	0.37347		51553.5	0.01661		62353.5	0.16781		95816.2	0.79926		106616	-0.05214		131752	0.00232		142551	0.03963		159562	0.51143
1502	0.37347		51555.5	0.01661		62355.5	0.16788		95818.2	0.799		106618	-0.05122		131754	0.00233		142553	0.03964		159564	0.51118
1504	0.37321		51557.5	0.01661		62357.5	0.16795		95820.2	0.79873		106620	-0.05069		131756	0.00233		142555	0.03964		159566	0.51093
1506	0.37292		51559.5	0.01661		62359.5	0.16803		95822.2	0.79848		106622	-0.05088		131758	0.00233		142557	0.03964		159568	0.51067
1508	0.37264		51561.5	0.01661		62361.5	0.1681		95824.2	0.79823		106624	-0.05109		131760	0.00234		142559	0.03965		159570	0.51043
1510	0.37237		51563.5	0.01664		62363.5	0.16783		95826.2	0.79797		106626	-0.05132		131762	0.00234		142561	0.03966		159572	0.51018
1512	0.3721		51565.5	0.0167		62365.5	0.16789		95828.2	0.79771		106628	-0.05149		131764	0.00234		142563	0.03966		159574	0.50993
1514	0.37183		51567.5	0.0167		62367.5	0.16794		95830.2	0.79745		106630	-0.05168		131766	0.00234		142565	0.03967		159576	0.50967
1516	0.37157		51569.5	0.01669		62369.5	0.168		95832.2	0.7972		106632	-0.0519		131768	0.00234		142567	0.03967		159578	0.50941
1518	0.3713		51571.5	0.01669		62371.5	0.16806		95834.2	0.79695		106634	-0.05205		131770	0.00234		142569	0.03967		159580	0.50917
1520	0.37103		51573.5	0.01669		62373.5	0.16813		95836.2	0.79662		106636	-0.05213		131772	0.00235		142571	0.03968		159582	0.50891
1522	0.37076		51575.5	0.0167		62375.5	0.1682		95838.2	0.79635		106638	-0.05231		131774	0.00235		142573	0.03968		159584	0.50867
1524	0.37098		51577.5	0.01669		62377.5	0.16827		95840.2	0.79609		106640	-0.05247		131776	0.00235		142575	0.03969		159586	0.5084
1526	0.37171		51579.5	0.01669		62379.5	0.16835		95842.2	0.79582		106642	-0.05256		131778	0.00235		142577	0.03969		159588	0.50814
1528	0.37139		51581.5	0.01669		62381.5	0.16843		95844.2	0.79558		106644	-0.05262		131780	0.00235		142579	0.03969		159590	0.50789
1530	0.37111		51583.5	0.01675		62383.5	0.16832		95846.2	0.79532		106646	-0.05262		131782	0.00236		142581	0.03969		159592	0.50764
1532	0.37083		51585.5	0.01677		62385.5	0.16819		95848.2	0.79508		106648	-0.05274		131784	0.00235		142583	0.0397		159594	0.5074
1534	0.37054		51587.5	0.01677		62387.5	0.16825		95850.2	0.79483		106650	-0.05289		131786	0.00234		142585	0.0397		159596	0.50714
1536	0.37024		51589.5	0.01678		62389.5	0.16831		95852.2	0.79457		106652	-0.05303		131788	0.00233		142587	0.0397		159598	0.50689
1538	0.37004		51591.5	0.01678		62391.5	0.1684		95854.2	0.7943		106654	-0.05321		131790	0.00234		142589	0.03971		159600	0.50664
1540	0.36996		51593.5	0.01677		62393.5	0.16845		95856.2	0.79405		106656	-0.05335		131792	0.00233		142591	0.03971		159602	0.5064
1542	0.36969		51595.5	0.01677		62395.5	0.16851		95858.2	0.7938		106658	-0.05348		131794	0.00234		142593	0.03972		159604	0.50614
1544	0.3694		51597.5	0.01677		62397.5	0.16859		95860.2	0.79355		106660	-0.05367		131796	0.00235		142595	0.03972		159606	0.50589
1546	0.3691		51599.5	0.01677		62399.5	0.16868		95862.2	0.7933		106662	-0.05388		131798	0.00235		142597	0.03972		159608	0.50565
1548	0.36882		51601.5	0.01678		62401.5	0.16875		95864.2	0.79305		106664	-0.05404		131800	0.00235		142599	0.03973		159610	0.50539
1550	0.36853		51603.5	0.01684		62403.5	0.16873		95866.2	0.79281		106666	-0.0542		131802	0.00235		142601	0.03974		159612	0.50514
1552	0.36826		51605.5	0.01685		62405.5	0.16858		95868.2	0.79257		106668	-0.05439		131804	0.00235		142603	0.03974		159614	0.5049
1554	0.36802		51607.5	0.01685		62407.5	0.16857		95870.2	0.79231		106670	-0.05457		131806	0.00234		142605	0.03975		159616	0.50467
1556	0.36774		51609.5	0.01685		62409.5	0.16846		95872.2	0.79207		106672	-0.05476		131808	0.00235		142607	0.03975		159618	0.50442
1558	0.36746		51611.5	0.01685		62411.5	0.16848		95874.2	0.79182		106674	-0.05494		131810	0.00236		142609	0.03976		159620	0.50417
1560	0.36719		51613.5	0.01685		62413.5	0.16854		95876.2	0.79159		106676	-0.05418		131812	0.00236		142611	0.03976		159622	0.50393
1562	0.36691		51615.5	0.01686		62415.5	0.16861		95878.2	0.79134		106678	-0.05322		131814	0.00237		142613	0.03976		159624	0.50369
1564	0.36665		51617.5	0.01685		62417.5	0.16869		95880.2	0.79108		106680	-0.05341		131816	0.00237		142615	0.03976		159626	0.50344
1566	0.36639		51619.5	0.01685		62419.5	0.16878		95882.2	0.7908		106682	-0.0536		131818	0.00237		142617	0.03977		159628	0.5032
1568	0.36615		51621.5	0.0169		62421.5	0.16886		95884.2	0.79051		106684	-0.05376		131820	0.00237		142619	0.03978		159630	0.50295
1570	0.36596		51623.5	0.01692		62423.5	0.16892		95886.2	0.79025		106686	-0.05392		131822	0.00237		142621	0.03978		159632	0.50271
1572	0.36705		51625.5	0.01692		62425.5	0.16864		95888.2	0.79001		106688	-0.0537		131824	0.00237		142623	0.03979		159634	0.50247
1574	0.36677		51627.5	0.01692		62427.5	0.16869		95890.2	0.78976		106690	-0.05382		131826	0.00237		142625	0.0398		159636	0.50223
1576	0.36668		51629.5	0.01692		62429.5	0.16876		95892.2	0.78951		106692	-0.054		131828	0.00237		142627	0.0398		159638	0.50198
1578	0.36646		51631.5	0.01691		62431.5	0.16884		95894.2	0.78926		106694	-0.05415		131830	0.00237		142629	0.0398		159640	0.50174
1580	0.3662		51633.5	0.01691		62433.5	0.16891		95896.2	0.78902		106696	-0.05432		131832	0.00238		142631	0.03981		159642	0.50149
1582	0.3659		51635.5	0.01695		62435.5	0.16898		95898.2	0.78877		106698	-0.05449		131834	0.00238		142633	0.03981		159644	0.50125
1584	0.36563		51637.5	0.01699		62437.5	0.16906		95900.2	0.78853		106700	-0.05464		131836	0.00238		142635	0.03981		159646	0.501
1586	0.36533		51639.5	0.01699		62439.5	0.16915		95902.2	0.78829		106702	-0.05468		131838	0.00237		142637	0.03982		159648	0.50077
1588	0.36502		51641.5	0.01704		62441.5	0.16924		95904.2	0.78804		106704	-0.05481		131840	0.00238		142639	0.03982		159650	0.50052
1590	0.36475		51643.5	0.01705		62443.5	0.16933		95906.2	0.7878		106706	-0.05495		131842	0.00239		142641	0.03982		159652	0.50024
1592	0.36449		51645.5	0.01705		62445.5	0.16913		95908.2	0.78757		106708	-0.05512		131844	0.00239		142643	0.03982		159654	0.49986
1594	0.36423		51647.5	0.01705		62447.5	0.16907		95910.2	0.78733		106710	-0.05529		131846	0.00239		142645	0.03982		159656	0.49959
1596	0.36394		51649.5	0.01704		62449.5	0.16915		95912.2	0.78709		106712	-0.05547		131848	0.00239		142647	0.03983		159658	0.49935
1598	0.36391		51651.5	0.01705		62451.5	0.16922		95914.2	0.78685		106714	-0.05563		131850	0.0024		142649	0.03983		159660	0.49909
1600	0.36366		51653.5	0.01705		62453.5	0.16928		95916.2	0.78662		106716	-0.05571		131852	0.0024		142651	0.03984		159662	0.49885
1602	0.36338		51655.5	0.01704		62455.5	0.16934		95918.2	0.78637		106718	-0.05589		131854	0.00241		142653	0.03984		159664	0.49859
1604	0.36312		51657.5	0.01703		62457.5	0.16937		95920.2	0.78613		106720	-0.05602		131856	0.00241		142655	0.03985		159666	0.49835
1606	0.36288		51659.5	0.01708		62459.5	0.16943		95922.2	0.78589		106722	-0.05621		131858	0.00242		142657	0.03985		159668	0.49811
1608	0.36259		51661.5	0.01712		62461.5	0.1695		95924.2	0.78566		106724	-0.05638		131860	0.00242		142659	0.03986		159670	0.49788
1610	0.36231		51663.5	0.01713		62463.5	0.16956		95926.2	0.78541		106726	-0.05658		131862	0.00242		142661	0.03986		159672	0.49764
1612	0.36203		51665.5	0.01713		62465.5	0.16948		95928.2	0.78516		106728	-0.05671		131864	0.00242		142663	0.03987		159674	0.49739
1614	0.36174		51667.5	0.01713		62467.5	0.16928		95930.2	0.78486		106730	-0.05681		131866	0.00242		142665	0.03987		159676	0.49716
1616	0.36148		51669.5	0.01714		62469.5	0.16892		95932.2	0.78459		106732	-0.05696		131868	0.00242		142667	0.03987		159678	0.49693
1618	0.36122		51671.5	0.01714		62471.5	0.16895		95934.2	0.78435		106734	-0.0571		131870	0.00242		142669	0.03988		159680	0.49668
1620	0.36097		51673.5	0.01714		62473.5	0.16899		95936.2	0.78411		106736	-0.05569		131872	0.00242		142671	0.03989		159682	0.49643
1622	0.36154		51675.5	0.01714		62475.5	0.16905		95938.2	0.78387		106738	-0.05576		131874	0.00242		142673	0.03989		159684	0.49619
1624	0.36183		51677.5	0.01715		62477.5	0.16911		95940.2	0.78364		106740	-0.05593		131876	0.00243		142675	0.0399		159686	0.49595
1626	0.36164		51679.5	0.01721		62479.5	0.16918		95942.2	0.78342		106742	-0.05613		131878	0.00243		142677	0.0399		159688	0.49571
1628	0.36151		51681.5	0.01721		62481.5	0.16925		95944.2	0.78318		106744	-0.05636		131880	0.00243		142679	0.0399		159690	0.49547
1630	0.36124		51683.5	0.01721		62483.5	0.16931		95946.2	0.78295		106746	-0.05653		131882	0.00243		142681	0.03991		159692	0.49524
1632	0.36098		51685.5	0.01721		62485.5	0.16935		95948.2	0.78272		106748	-0.05669		131884	0.00243		142683	0.03991		159694	0.49501
1634	0.36072		51687.5	0.01721		62487.5	0.16916		95950.2	0.78248		106750	-0.05684		131886	0.00243		142685	0.03991		159696	0.49477
1636	0.36045		51689.5	0.01721		62489.5	0.16914		95952.2	0.78225		106752	-0.05701		131888	0.00243		142687	0.03991		159698	0.49454
1638	0.36014		51691.5	0.01725		62491.5	0.1692		95954.2	0.78203		106754	-0.05716		131890	0.00243		142689	0.03991		159700	0.49432
1640	0.35987		51693.5	0.01725		62493.5	0.16928		95956.2	0.78179		106756	-0.05732		131892	0.00244		142691	0.03992		159702	0.49408
1642	0.3596		51695.5	0.01725		62495.5	0.16935		95958.2	0.78153		106758	-0.05749		131894	0.00244		142693	0.03993		159704	0.49384
1644	0.35933		51697.5	0.01729		62497.5	0.16944		95960.2	0.78129		106760	-0.05768		131896	0.00244		142695	0.03993		159706	0.49361
1646	0.35905		51699.5	0.01732		62499.5	0.16951		95962.2	0.78105		106762	-0.05788		131898	0.00244		142697	0.03993		159708	0.49338
1648	0.35891		51701.5	0.01733		62501.5	0.16958		95964.2	0.78082		106764	-0.05805		131900	0.00244		142699	0.03993		159710	0.49314
1650	0.35877		51703.5	0.01733		62503.5	0.16965		95966.2	0.78059		106766	-0.05826		131902	0.00244		142701	0.03994		159712	0.49291
1652	0.35845		51705.5	0.01733		62505.5	0.16972		95968.2	0.78037		106768	-0.05849		131904	0.00244		142703	0.03994		159714	0.49268
1654	0.35819		51707.5	0.01732		62507.5	0.16942		95970.2	0.78015		106770	-0.0587		131906	0.00245		142705	0.03995		159716	0.49245
1656	0.35792		51709.5	0.01733		62509.5	0.16944		95972.2	0.77992		106772	-0.0589		131908	0.00245		142707	0.03996		159718	0.49223
1658	0.35765		51711.5	0.01733		62511.5	0.16951		95974.2	0.77969		106774	-0.05901		131910	0.00245		142709	0.03996		159720	0.49199
1660	0.35739		51713.5	0.01733		62513.5	0.16959		95976.2	0.77946		106776	-0.05917		131912	0.00245		142711	0.03996		159722	0.49177
1662	0.35711		51715.5	0.01733		62515.5	0.16966		95978.2	0.77923		106778	-0.05933		131914	0.00245		142713	0.03997		159724	0.49154
1664	0.35685		51717.5	0.01738		62517.5	0.16973		95980.2	0.779		106780	-0.05951		131916	0.00246		142715	0.03997		159726	0.49132
1666	0.3566		51719.5	0.0174		62519.5	0.1698		95982.2	0.77877		106782	-0.05969		131918	0.00246		142717	0.03998		159728	0.4911
1668	0.35634		51721.5	0.01741		62521.5	0.16989		95984.2	0.77854		106784	-0.0599		131920	0.00246		142719	0.03998		159730	0.49088
1670	0.35606		51723.5	0.0174		62523.5	0.16998		95986.2	0.77829		106786	-0.05999		131922	0.00246		142721	0.03998		159732	0.49065
1672	0.35625		51725.5	0.0174		62525.5	0.17006		95988.2	0.778		106788	-0.0597		131924	0.00247		142723	0.03998		159734	0.49043
1674	0.35695		51727.5	0.01739		62527.5	0.1699		95990.2	0.77779		106790	-0.05983		131926	0.00247		142725	0.03999		159736	0.49021
1676	0.35666		51729.5	0.01739		62529.5	0.16983		95992.2	0.77757		106792	-0.06		131928	0.00247		142727	0.03999		159738	0.48997
1678	0.35647		51731.5	0.01739		62531.5	0.16991		95994.2	0.77734		106794	-0.05866		131930	0.00247		142729	0.04		159740	0.48975
1680	0.35636		51733.5	0.01739		62533.5	0.16998		95996.2	0.77711		106796	-0.05837		131932	0.00248		142731	0.04		159742	0.48952
1682	0.35608		51735.5	0.01744		62535.5	0.17005		95998.2	0.77688		106798	-0.05852		131934	0.00247		142733	0.04001		159744	0.48928
1684	0.35582		51737.5	0.01747		62537.5	0.17013		96000.2	0.77667		106800	-0.0587		131936	0.00247		142735	0.04001		159746	0.48896
1686	0.35555		51739.5	0.01747		62539.5	0.17023		96002.2	0.77645		106802	-0.05887		131938	0.00247		142737	0.04001		159748	0.48866
1688	0.35526		51741.5	0.01747		62541.5	0.17026		96004.2	0.77621		106804	-0.05902		131940	0.00247		142739	0.04002		159750	0.48846
1690	0.35499		51743.5	0.01746		62543.5	0.17023		96006.2	0.77599		106806	-0.0592		131942	0.00247		142741	0.04002		159752	0.48824
1692	0.3547		51745.5	0.01746		62545.5	0.17028		96008.2	0.77575		106808	-0.05934		131944	0.00247		142743	0.04003		159754	0.48802
1694	0.35439		51747.5	0.01746		62547.5	0.17021		96010.2	0.77553		106810	-0.05952		131946	0.00247		142745	0.04003		159756	0.48779
1696	0.35412		51749.5	0.01746		62549.5	0.17001		96012.2	0.77531		106812	-0.05969		131948	0.00247		142747	0.04004		159758	0.48756
1698	0.35388		51751.5	0.01746		62551.5	0.17008		96014.2	0.77509		106814	-0.05987		131950	0.00246		142749	0.04004		159760	0.48735
1700	0.35368		51753.5	0.01748		62553.5	0.17014		96016.2	0.77488		106816	-0.06004		131952	0.00247		142751	0.04004		159762	0.48713
1702	0.35361		51755.5	0.01753		62555.5	0.17021		96018.2	0.77465		106818	-0.06023		131954	0.00247		142753	0.04004		159764	0.48688
1704	0.35335		51757.5	0.01753		62557.5	0.17027		96020.2	0.77443		106820	-0.06039		131956	0.00247		142755	0.04005		159766	0.48666
1706	0.35308		51759.5	0.01754		62559.5	0.17033		96022.2	0.77421		106822	-0.06058		131958	0.00248		142757	0.04006		159768	0.48645
1708	0.35281		51761.5	0.01754		62561.5	0.17042		96024.2	0.77399		106824	-0.06075		131960	0.00248		142759	0.04006		159770	0.48623
1710	0.35257		51763.5	0.01755		62563.5	0.1705		96026.2	0.77376		106826	-0.06085		131962	0.00248		142761	0.04006		159772	0.48601
1712	0.35231		51765.5	0.01755		62565.5	0.17057		96028.2	0.77353		106828	-0.06107		131964	0.00248		142763	0.04007		159774	0.48579
1714	0.35204		51767.5	0.01754		62567.5	0.17062		96030.2	0.7733		106830	-0.06125		131966	0.00249		142765	0.04007		159776	0.48558
1716	0.35177		51769.5	0.01754		62569.5	0.17041		96032.2	0.77308		106832	-0.0614		131968	0.00249		142767	0.04007		159778	0.48536
1718	0.35151		51771.5	0.01754		62571.5	0.17036		96034.2	0.77282		106834	-0.06144		131970	0.00249		142769	0.04008		159780	0.48514
1720	0.35123		51773.5	0.01759		62573.5	0.17041		96036.2	0.77256		106836	-0.06152		131972	0.00249		142771	0.04009		159782	0.48492
1722	0.35097		51775.5	0.01762		62575.5	0.17047		96038.2	0.77235		106838	-0.06171		131974	0.00249		142773	0.0401		159784	0.48471
1724	0.35213		51777.5	0.01762		62577.5	0.17055		96040.2	0.77212		106840	-0.06184		131976	0.00248		142775	0.0401		159786	0.48449
1726	0.35188		51779.5	0.01762		62579.5	0.17062		96042.2	0.77189		106842	-0.06201		131978	0.00248		142777	0.0401		159788	0.48427
1728	0.35159		51781.5	0.01762		62581.5	0.17068		96044.2	0.77167		106844	-0.06222		131980	0.00248		142779	0.0401		159790	0.48406
1730	0.35131		51783.5	0.01762		62583.5	0.17075		96046.2	0.77145		106846	-0.06229		131982	0.00249		142781	0.0401		159792	0.48384
1732	0.35124		51785.5	0.01764		62585.5	0.17082		96048.2	0.77123		106848	-0.06234		131984	0.0025		142783	0.04011		159794	0.48361
1734	0.35105		51787.5	0.01775		62587.5	0.17088		96050.2	0.771		106850	-0.06251		131986	0.0025		142785	0.04012		159796	0.4834
1736	0.35076		51789.5	0.01776		62589.5	0.17078		96052.2	0.77078		106852	-0.06269		131988	0.00249		142787	0.04012		159798	0.48319
1738	0.35052		51791.5	0.01778		62591.5	0.17069		96054.2	0.77056		106854	-0.06092		131990	0.00248		142789	0.04013		159800	0.48298
1740	0.35025		51793.5	0.01784		62593.5	0.17073		96056.2	0.77036		106856	-0.06101		131992	0.00249		142791	0.04013		159802	0.48276
1742	0.34997		51795.5	0.01784		62595.5	0.17079		96058.2	0.77014		106858	-0.06115		131994	0.00249		142793	0.04014		159804	0.48255
1744	0.3497		51797.5	0.01785		62597.5	0.17085		96060.2	0.76992		106860	-0.06098		131996	0.00249		142795	0.04015		159806	0.48233
1746	0.34942		51799.5	0.01785		62599.5	0.17091		96062.2	0.76969		106862	-0.06103		131998	0.00248		142797	0.04015		159808	0.48211
1748	0.34916		51801.5	0.01784		62601.5	0.17099		96064.2	0.76947		106864	-0.06124		132000	0.00248		142799	0.04015		159810	0.48188
1750	0.34889		51803.5	0.01784		62603.5	0.17106		96066.2	0.76926		106866	-0.06142		132002	0.00248		142801	0.04017		159812	0.48167
1752	0.34865		51805.5	0.01783		62605.5	0.17113		96068.2	0.76904		106868	-0.06162		132004	0.00248		142803	0.04017		159814	0.48146
1754	0.34838		51807.5	0.01782		62607.5	0.17119		96070.2	0.76882		106870	-0.06183		132006	0.00248		142805	0.04018		159816	0.48124
1756	0.34812		51809.5	0.01782		62609.5	0.17112		96072.2	0.76859		106872	-0.06199		132008	0.00248		142807	0.04018		159818	0.48102
1758	0.34788		51811.5	0.01786		62611.5	0.17095		96074.2	0.76839		106874	-0.06215		132010	0.00249		142809	0.04018		159820	0.48081
1760	0.34791		51813.5	0.01789		62613.5	0.17099		96076.2	0.76818		106876	-0.0622		132012	0.0025		142811	0.04018		159822	0.48061
1762	0.34764		51815.5	0.01789		62615.5	0.17106		96078.2	0.76797		106878	-0.06236		132014	0.00251		142813	0.04018		159824	0.48039
1764	0.34737		51817.5	0.01789		62617.5	0.17113		96080.2	0.76776		106880	-0.0625		132016	0.00251		142815	0.04018		159826	0.48018
1766	0.34711		51819.5	0.0179		62619.5	0.17119		96082.2	0.7675		106882	-0.06266		132018	0.00251		142817	0.04019		159828	0.47998
1768	0.34685		51821.5	0.01789		62621.5	0.17125		96084.2	0.76726		106884	-0.06283		132020	0.00251		142819	0.0402		159830	0.47976
1770	0.34661		51823.5	0.01789		62623.5	0.17134		96086.2	0.76704		106886	-0.06299		132022	0.00251		142821	0.04021		159832	0.47954
1772	0.3469		51825.5	0.0179		62625.5	0.17141		96088.2	0.76682		106888	-0.06314		132024	0.00252		142823	0.04022		159834	0.47933
1774	0.34772		51827.5	0.0179		62627.5	0.17147		96090.2	0.7666		106890	-0.06329		132026	0.00252		142825	0.04022		159836	0.47911
1776	0.34745		51829.5	0.0179		62629.5	0.17143		96092.2	0.76637		106892	-0.06337		132028	0.00253		142827	0.04023		159838	0.47888
1778	0.34717		51831.5	0.01796		62631.5	0.17118		96094.2	0.76617		106894	-0.06351		132030	0.00253		142829	0.04024		159840	0.47856
1780	0.3469		51833.5	0.01798		62633.5	0.17123		96096.2	0.76596		106896	-0.0637		132032	0.00252		142831	0.04024		159842	0.47828
1782	0.34662		51835.5	0.01798		62635.5	0.17129		96098.2	0.76575		106898	-0.06388		132034	0.00253		142833	0.04024		159844	0.47808
1784	0.34636		51837.5	0.01798		62637.5	0.17136		96100.2	0.76552		106900	-0.06405		132036	0.00253		142835	0.04025		159846	0.47788
1786	0.3461		51839.5	0.01798		62639.5	0.17143		96102.2	0.7653		106902	-0.06422		132038	0.00253		142837	0.04025		159848	0.47766
1788	0.34583		51841.5	0.01798		62641.5	0.1715		96104.2	0.76509		106904	-0.06437		132040	0.00253		142839	0.04025		159850	0.47747
1790	0.34557		51843.5	0.01798		62643.5	0.17157		96106.2	0.76488		106906	-0.06454		132042	0.00253		142841	0.04025		159852	0.47726
1792	0.34531		51845.5	0.01797		62645.5	0.17165		96108.2	0.76467		106908	-0.06471		132044	0.00253		142843	0.04026		159854	0.47706
1794	0.34503		51847.5	0.01797		62647.5	0.17172		96110.2	0.76447		106910	-0.06491		132046	0.00254		142845	0.04026		159856	0.47686
1796	0.34478		51849.5	0.018		62649.5	0.1718		96112.2	0.76427		106912	-0.06365		132048	0.00254		142847	0.04027		159858	0.47665
1798	0.34448		51851.5	0.01804		62651.5	0.17164		96114.2	0.76406		106914	-0.06359		132050	0.00254		142849	0.04027		159860	0.47644
1800	0.34418		51853.5	0.01804		62653.5	0.17154		96116.2	0.76385		106916	-0.06368		132052	0.00253		142851	0.04028		159862	0.47624
1802	0.34392		51855.5	0.01804		62655.5	0.1716		96118.2	0.76364		106918	-0.06381		132054	0.00253		142853	0.04028		159864	0.47604
1804	0.3437		51857.5	0.01804		62657.5	0.17166		96120.2	0.76343		106920	-0.06399		132056	0.00253		142855	0.04029		159866	0.47582
1806	0.34364		51859.5	0.01803		62659.5	0.17166		96122.2	0.76323		106922	-0.06416		132058	0.00253		142857	0.0403		159868	0.47561
1808	0.34338		51861.5	0.01802		62661.5	0.17163		96124.2	0.76302		106924	-0.06435		132060	0.00254		142859	0.0403		159870	0.4754
1810	0.34312		51863.5	0.01802		62663.5	0.1717		96126.2	0.76281		106926	-0.0645		132062	0.00256		142861	0.04031		159872	0.4752
1812	0.34287		51865.5	0.01802		62665.5	0.17178		96128.2	0.76258		106928	-0.06466		132064	0.00256		142863	0.04031		159874	0.47499
1814	0.34263		51867.5	0.01801		62667.5	0.17185		96130.2	0.76237		106930	-0.06486		132066	0.00257		142865	0.04031		159876	0.47477
1816	0.34239		51869.5	0.01807		62669.5	0.17194		96132.2	0.76216		106932	-0.06504		132068	0.00256		142867	0.04031		159878	0.47456
1818	0.34215		51871.5	0.01808		62671.5	0.17185		96134.2	0.76196		106934	-0.06516		132070	0.00256		142869	0.04031		159880	0.47436
1820	0.34192		51873.5	0.01808		62673.5	0.17172		96136.2	0.76175		106936	-0.06496		132072	0.00256		142871	0.04032		159882	0.47415
1822	0.34165		51875.5	0.01807		62675.5	0.17169		96138.2	0.76154		106938	-0.06512		132074	0.00257		142873	0.04033		159884	0.47392
1824	0.34232		51877.5	0.01807		62677.5	0.17172		96140.2	0.76128		106940	-0.0653		132076	0.00256		142875	0.04033		159886	0.47371
1826	0.3425		51879.5	0.01807		62679.5	0.17179		96142.2	0.76107		106942	-0.06547		132078	0.00256		142877	0.04034		159888	0.4735
1828	0.3423		51881.5	0.01808		62681.5	0.17186		96144.2	0.76086		106944	-0.06561		132080	0.00256		142879	0.04035		159890	0.47329
1830	0.34227		51883.5	0.01809		62683.5	0.17193		96146.2	0.76064		106946	-0.0658		132082	0.00256		142881	0.04035		159892	0.47309
1832	0.34201		51885.5	0.01809		62685.5	0.17201		96148.2	0.76044		106948	-0.06597		132084	0.00256		142883	0.04035		159894	0.4729
1834	0.34173		51887.5	0.01812		62687.5	0.17208		96150.2	0.76023		106950	-0.06608		132086	0.00256		142885	0.04036		159896	0.4727
1836	0.3415		51889.5	0.01816		62689.5	0.17211		96152.2	0.76004		106952	-0.06619		132088	0.00256		142887	0.04036		159898	0.47249
1838	0.34124		51891.5	0.01816		62691.5	0.17173		96154.2	0.75984		106954	-0.06633		132090	0.00256		142889	0.04037		159900	0.47228
1840	0.34096		51893.5	0.01816		62693.5	0.17144		96156.2	0.75964		106956	-0.06649		132092	0.00255		142891	0.04037		159902	0.47208
1842	0.34068		51895.5	0.01817		62695.5	0.17149		96158.2	0.75944		106958	-0.06666		132094	0.00255		142893	0.04037		159904	0.47187
1844	0.34042		51897.5	0.01817		62697.5	0.17154		96160.2	0.75924		106960	-0.06682		132096	0.00255		142895	0.04037		159906	0.47167
1846	0.34017		51899.5	0.01816		62699.5	0.1716		96162.2	0.75902		106962	-0.06698		132098	0.00256		142897	0.04037		159908	0.47146
1848	0.33989		51901.5	0.01816		62701.5	0.17168		96164.2	0.75883		106964	-0.06712		132100	0.00256		142899	0.04038		159910	0.47127
1850	0.33962		51903.5	0.01816		62703.5	0.17177		96166.2	0.75863		106966	-0.06724		132102	0.00256		142901	0.04038		159912	0.47108
1852	0.33936		51905.5	0.01816		62705.5	0.17186		96168.2	0.75841		106968	-0.06738		132104	0.00256		142903	0.04038		159914	0.47087
1854	0.33921		51907.5	0.01822		62707.5	0.17195		96170.2	0.75822		106970	-0.06655		132106	0.00257		142905	0.04038		159916	0.47067
1856	0.33913		51909.5	0.01823		62709.5	0.17202		96172.2	0.75802		106972	-0.06586		132108	0.00257		142907	0.04039		159918	0.47048
1858	0.33885		51911.5	0.01822		62711.5	0.17208		96174.2	0.75782		106974	-0.06602		132110	0.00257		142909	0.0404		159920	0.47028
1860	0.33857		51913.5	0.01821		62713.5	0.17184		96176.2	0.75763		106976	-0.06618		132112	0.00257		142911	0.04041		159922	0.47006
1862	0.33833		51915.5	0.01821		62715.5	0.17183		96178.2	0.75743		106978	-0.06638		132114	0.00258		142913	0.04042		159924	0.46987
1864	0.33806		51917.5	0.01821		62717.5	0.17189		96180.2	0.75723		106980	-0.06655		132116	0.00258		142915	0.04042		159926	0.46966
1866	0.33781		51919.5	0.0182		62719.5	0.17196		96182.2	0.75703		106982	-0.06671		132118	0.00258		142917	0.04042		159928	0.46947
1868	0.33758		51921.5	0.01819		62721.5	0.17201		96184.2	0.75683		106984	-0.06688		132120	0.00258		142919	0.04043		159930	0.46909
1870	0.33733		51923.5	0.01819		62723.5	0.17207		96186.2	0.7566		106986	-0.06705		132122	0.00259		142921	0.04043		159932	0.46887
1872	0.3371		51925.5	0.0182		62725.5	0.17215		96188.2	0.75634		106988	-0.06723		132124	0.00258		142923	0.04043		159934	0.46869
1874	0.33685		51927.5	0.01824		62727.5	0.17223		96190.2	0.75613		106990	-0.0674		132126	0.00259		142925	0.04044		159936	0.46849
1876	0.33712		51929.5	0.01826		62729.5	0.17231		96192.2	0.75592		106992	-0.06753		132128	0.00259		142927	0.04044		159938	0.46829
1878	0.33774		51931.5	0.01826		62731.5	0.17239		96194.2	0.75569		106994	-0.06773		132130	0.00259		142929	0.04045		159940	0.46809
1880	0.33746		51933.5	0.01826		62733.5	0.17228		96196.2	0.7555		106996	-0.0679		132132	0.00259		142931	0.04046		159942	0.46789
1882	0.33747		51935.5	0.01827		62735.5	0.17218		96198.2	0.7553		106998	-0.06809		132134	0.00259		142933	0.04047		159944	0.46769
1884	0.33723		51937.5	0.01826		62737.5	0.1722		96200.2	0.75511		107000	-0.06826		132136	0.00259		142935	0.04047		159946	0.46749
1886	0.33698		51939.5	0.01826		62739.5	0.17224		96202.2	0.75491		107002	-0.06842		132138	0.00259		142937	0.04047		159948	0.46729
1888	0.33673		51941.5	0.01825		62741.5	0.1723		96204.2	0.75471		107004	-0.06856		132140	0.00259		142939	0.04048		159950	0.4671
1890	0.33648		51943.5	0.01825		62743.5	0.17235		96206.2	0.75452		107006	-0.06872		132142	0.0026		142941	0.04049		159952	0.4669
1892	0.33619		51945.5	0.0183		62745.5	0.17242		96208.2	0.75433		107008	-0.0689		132144	0.0026		142943	0.04048		159954	0.46671
1894	0.33591		51947.5	0.01832		62747.5	0.1725		96210.2	0.75413		107010	-0.069		132146	0.0026		142945	0.04049		159956	0.46651
1896	0.33565		51949.5	0.01832		62749.5	0.17258		96212.2	0.75394		107012	-0.06915		132148	0.0026		142947	0.04049		159958	0.46633
1898	0.3354		51951.5	0.01832		62751.5	0.17265		96214.2	0.75374		107014	-0.06937		132150	0.0026		142949	0.0405		159960	0.46612
1900	0.33515		51953.5	0.01833		62753.5	0.17262		96216.2	0.75354		107016	-0.06951		132152	0.0026		142951	0.0405		159962	0.46592
1902	0.33488		51955.5	0.01833		62755.5	0.17242		96218.2	0.75335		107018	-0.06963		132154	0.0026		142953	0.04051		159964	0.46572
1904	0.33461		51957.5	0.01833		62757.5	0.17244		96220.2	0.75314		107020	-0.06975		132156	0.0026		142955	0.04052		159966	0.46552
1906	0.33449		51959.5	0.01832		62759.5	0.17241		96222.2	0.75294		107022	-0.06989		132158	0.0026		142957	0.04052		159968	0.46533
1908	0.33438		51961.5	0.01832		62761.5	0.17248		96224.2	0.75275		107024	-0.07005		132160	0.0026		142959	0.04052		159970	0.46513
1910	0.33411		51963.5	0.01832		62763.5	0.17254		96226.2	0.75255		107026	-0.07011		132162	0.0026		142961	0.04052		159972	0.46495
1912	0.33385		51965.5	0.01837		62765.5	0.1726		96228.2	0.75236		107028	-0.07025		132164	0.0026		142963	0.04053		159974	0.46477
1914	0.33359		51967.5	0.01839		62767.5	0.17267		96230.2	0.75216		107030	-0.0691		132166	0.0026		142965	0.04053		159976	0.46458
1916	0.33333		51969.5	0.01839		62769.5	0.17277		96232.2	0.75197		107032	-0.06825		132168	0.00261		142967	0.04054		159978	0.46438
1918	0.33304		51971.5	0.0184		62771.5	0.17284		96234.2	0.75179		107034	-0.06813		132170	0.00261		142969	0.04055		159980	0.46419
1920	0.33278		51973.5	0.01839		62773.5	0.17291		96236.2	0.7516		107036	-0.06829		132172	0.00261		142971	0.04055		159982	0.464
1922	0.33254		51975.5	0.01839		62775.5	0.17262		96238.2	0.75142		107038	-0.06848		132174	0.00261		142973	0.04055		159984	0.4638
1924	0.33232		51977.5	0.01839		62777.5	0.17264		96240.2	0.75122		107040	-0.06866		132176	0.00262		142975	0.04055		159986	0.46361
1926	0.33209		51979.5	0.01839		62779.5	0.1727		96242.2	0.75103		107042	-0.06884		132178	0.00262		142977	0.04056		159988	0.46342
1928	0.33223		51981.5	0.01839		62781.5	0.17277		96244.2	0.75077		107044	-0.06902		132180	0.00262		142979	0.04057		159990	0.46323
1930	0.33316		51983.5	0.01844		62783.5	0.17284		96246.2	0.75057		107046	-0.06921		132182	0.00262		142981	0.04057		159992	0.46304
1932	0.33288		51985.5	0.01847		62785.5	0.1729		96248.2	0.75037		107048	-0.06938		132184	0.00262		142983	0.04058		159994	0.46284
1934	0.33261		51987.5	0.01846		62787.5	0.17296		96250.2	0.75017		107050	-0.06954		132186	0.00262		142985	0.04058		159996	0.46264
1936	0.33234		51989.5	0.01846		62789.5	0.17304		96252.2	0.74999		107052	-0.06972		132188	0.00262		142987	0.04058		159998	0.46247
1938	0.33208		51991.5	0.01845		62791.5	0.17311		96254.2	0.7498		107054	-0.06995		132190	0.00261		142989	0.04059		160000	0.46228
1940	0.33181		51993.5	0.01846		62793.5	0.17319		96256.2	0.74961		107056	-0.07014		132192	0.00261		142991	0.04059		160002	0.46208
1942	0.33155		51995.5	0.01849		62795.5	0.17306		96258.2	0.74941		107058	-0.07031		132194	0.00261		142993	0.0406		160004	0.4619
1944	0.33128		51997.5	0.01848		62797.5	0.17297		96260.2	0.74922		107060	-0.07047		132196	0.00261		142995	0.0406		160006	0.4617
1946	0.33115		51999.5	0.01848		62799.5	0.17303		96262.2	0.74904		107062	-0.07067		132198	0.00261		142997	0.04061		160008	0.46149
1948	0.33104		52001.5	0.01848		62801.5	0.1731		96264.2	0.74885		107064	-0.07089		132200	0.00262		142999	0.04061		160010	0.46129
1950	0.33077		52003.5	0.01854		62803.5	0.17317		96266.2	0.74866		107066	-0.07109		132202	0.00262		143001	0.04062		160012	0.46108
1952	0.33049		52005.5	0.01856		62805.5	0.17323		96268.2	0.74846		107068	-0.07126		132204	0.00263		143003	0.04062		160014	0.4609
1954	0.33024		52007.5	0.01856		62807.5	0.1733		96270.2	0.74826		107070	-0.07123		132206	0.00262		143005	0.04062		160016	0.46071
1956	0.32999		52009.5	0.01856		62809.5	0.17339		96272.2	0.74807		107072	-0.07141		132208	0.00261		143007	0.04063		160018	0.46045
1958	0.32973		52011.5	0.01856		62811.5	0.17347		96274.2	0.74789		107074	-0.07155		132210	0.00261		143009	0.04064		160020	0.46016
1960	0.32947		52013.5	0.01855		62813.5	0.17355		96276.2	0.7477		107076	-0.0717		132212	0.00261		143011	0.04064		160022	0.45997
1962	0.32922		52015.5	0.01854		62815.5	0.17347		96278.2	0.7475		107078	-0.07188		132214	0.00262		143013	0.04065		160024	0.45979
1964	0.329		52017.5	0.01854		62817.5	0.17328		96280.2	0.74732		107080	-0.07207		132216	0.00262		143015	0.04065		160026	0.45959
1966	0.32875		52019.5	0.01854		62819.5	0.17334		96282.2	0.74714		107082	-0.07225		132218	0.00263		143017	0.04066		160028	0.45941
1968	0.32848		52021.5	0.01857		62821.5	0.1734		96284.2	0.74695		107084	-0.07238		132220	0.00264		143019	0.04067		160030	0.45921
1970	0.32823		52023.5	0.01861		62823.5	0.17346		96286.2	0.74676		107086	-0.07253		132222	0.00264		143021	0.04067		160032	0.45903
1972	0.32799		52025.5	0.01861		62825.5	0.17352		96288.2	0.74658		107088	-0.0717		132224	0.00263		143023	0.04068		160034	0.45885
1974	0.32774		52027.5	0.0186		62827.5	0.17359		96290.2	0.74639		107090	-0.07103		132226	0.00264		143025	0.04069		160036	0.45865
1976	0.32748		52029.5	0.0186		62829.5	0.17366		96292.2	0.74615		107092	-0.07103		132228	0.00264		143027	0.04069		160038	0.45846
1978	0.32725		52031.5	0.0186		62831.5	0.17373		96294.2	0.74595		107094	-0.0712		132230	0.00264		143029	0.04069		160040	0.45827
1980	0.32729		52033.5	0.0186		62833.5	0.17381		96296.2	0.74576		107096	-0.07136		132232	0.00264		143031	0.0407		160042	0.45808
1982	0.32837		52035.5	0.0186		62835.5	0.17386		96298.2	0.74557		107098	-0.0715		132234	0.00264		143033	0.0407		160044	0.45788
1984	0.32811		52037.5	0.0186		62837.5	0.17366		96300.2	0.74538		107100	-0.07166		132236	0.00264		143035	0.0407		160046	0.4577
1986	0.32786		52039.5	0.01859		62839.5	0.17362		96302.2	0.74519		107102	-0.07184		132238	0.00263		143037	0.04071		160048	0.45751
1988	0.32761		52041.5	0.01864		62841.5	0.17367		96304.2	0.74502		107104	-0.072		132240	0.00264		143039	0.04071		160050	0.45733
1990	0.32736		52043.5	0.01866		62843.5	0.17373		96306.2	0.74483		107106	-0.07216		132242	0.00264		143041	0.04071		160052	0.45714
1992	0.32709		52045.5	0.01866		62845.5	0.17379		96308.2	0.74465		107108	-0.07229		132244	0.00264		143043	0.04071		160054	0.45696
1994	0.32683		52047.5	0.01867		62847.5	0.17387		96310.2	0.74445		107110	-0.07248		132246	0.00263		143045	0.04071		160056	0.45678
1996	0.32656		52049.5	0.01867		62849.5	0.17392		96312.2	0.74427		107112	-0.07255		132248	0.00263		143047	0.04072		160058	0.4566
1998	0.32633		52051.5	0.01866		62851.5	0.17395		96314.2	0.74409		107114	-0.07269		132250	0.00263		143049	0.04072		160060	0.45642
2000	0.32631		52053.5	0.01866		62853.5	0.17403		96316.2	0.74391		107116	-0.07286		132252	0.00264		143051	0.04073		160062	0.45623
2002	0.32604		52055.5	0.01865		62855.5	0.17411		96318.2	0.74373		107118	-0.07304		132254	0.00264		143053	0.04073		160064	0.45605
2004	0.32577		52057.5	0.01865		62857.5	0.17385		96320.2	0.74355		107120	-0.07322		132256	0.00264		143055	0.04074		160066	0.45586
2006	0.32553		52059.5	0.01866		62859.5	0.17385		96322.2	0.74338		107122	-0.07341		132258	0.00265		143057	0.04075		160068	0.45568
2008	0.32529		52061.5	0.0187		62861.5	0.17391		96324.2	0.74317		107124	-0.07353		132260	0.00265		143059	0.04076		160070	0.4555
2010	0.32503		52063.5	0.01871		62863.5	0.17397		96326.2	0.74299		107126	-0.0737		132262	0.00265		143061	0.04076		160072	0.45532
2012	0.32477		52065.5	0.01873		62865.5	0.17404		96328.2	0.74281		107128	-0.07374		132264	0.00265		143063	0.04076		160074	0.45515
2014	0.32452		52067.5	0.01873		62867.5	0.1741		96330.2	0.74262		107130	-0.07394		132266	0.00266		143065	0.04077		160076	0.45498
2016	0.32429		52069.5	0.01872		62869.5	0.17417		96332.2	0.74244		107132	-0.07413		132268	0.00266		143067	0.04078		160078	0.4548
2018	0.32407		52071.5	0.01872		62871.5	0.17424		96334.2	0.74225		107134	-0.07429		132270	0.00265		143069	0.04078		160080	0.45462
2020	0.32385		52073.5	0.01871		62873.5	0.17433		96336.2	0.74208		107136	-0.07445		132272	0.00265		143071	0.04079		160082	0.45444
2022	0.32359		52075.5	0.01871		62875.5	0.1744		96338.2	0.74189		107138	-0.07463		132274	0.00265		143073	0.0408		160084	0.45426
2024	0.32332		52077.5	0.01871		62877.5	0.17426		96340.2	0.74169		107140	-0.07476		132276	0.00265		143075	0.0408		160086	0.45408
2026	0.32306		52079.5	0.01875		62879.5	0.17407		96342.2	0.74151		107142	-0.07477		132278	0.00265		143077	0.04081		160088	0.45388
2028	0.32281		52081.5	0.01878		62881.5	0.1738		96344.2	0.74133		107144	-0.07496		132280	0.00265		143079	0.04081		160090	0.4537
2030	0.3231		52083.5	0.01879		62883.5	0.17385		96346.2	0.74115		107146	-0.07479		132282	0.00265		143081	0.04082		160092	0.45351
2032	0.32382		52085.5	0.01878		62885.5	0.17391		96348.2	0.74096		107148	-0.07336		132284	0.00265		143083	0.04082		160094	0.45334
2034	0.32371		52087.5	0.01878		62887.5	0.17401		96350.2	0.7407		107150	-0.0735		132286	0.00265		143085	0.04083		160096	0.45316
2036	0.32345		52089.5	0.01878		62889.5	0.17411		96352.2	0.74051		107152	-0.07369		132288	0.00265		143087	0.04084		160098	0.45298
2038	0.3232		52091.5	0.01878		62891.5	0.17421		96354.2	0.74033		107154	-0.07389		132290	0.00266		143089	0.04085		160100	0.4528
2040	0.32294		52093.5	0.0189		62893.5	0.17431		96356.2	0.74015		107156	-0.07412		132292	0.00266		143091	0.04085		160102	0.45262
2042	0.3227		52095.5	0.01891		62895.5	0.17438		96358.2	0.73997		107158	-0.07431		132294	0.00266		143093	0.04086		160104	0.45245
2044	0.32246		52097.5	0.01891		62897.5	0.1744		96360.2	0.7398		107160	-0.07448		132296	0.00266		143095	0.04087		160106	0.45228
2046	0.3222		52099.5	0.01898		62899.5	0.17421		96362.2	0.73962		107162	-0.07464		132298	0.00266		143097	0.04087		160108	0.45198
2048	0.32193		52101.5	0.01899		62901.5	0.17419		96364.2	0.73944		107164	-0.07475		132300	0.00266		143099	0.04087		160110	0.45175
2050	0.32168		52103.5	0.019		62903.5	0.17425		96366.2	0.73926		107166	-0.07491		132302	0.00266		143101	0.04087		160112	0.45155
2052	0.32152		52105.5	0.019		62905.5	0.17431		96368.2	0.73908		107168	-0.07508		132304	0.00266		143103	0.04087		160114	0.45138
2054	0.32143		52107.5	0.01899		62907.5	0.17438		96370.2	0.73891		107170	-0.07525		132306	0.00266		143105	0.04088		160116	0.4512
2056	0.32119		52109.5	0.01899		62909.5	0.17445		96372.2	0.73873		107172	-0.07535		132308	0.00267		143107	0.04088		160118	0.45103
2058	0.32096		52111.5	0.01899		62911.5	0.17452		96374.2	0.73856		107174	-0.07534		132310	0.00269		143109	0.04089		160120	0.45085
2060	0.32072		52113.5	0.01898		62913.5	0.17461		96376.2	0.73839		107176	-0.07545		132312	0.0027		143111	0.0409		160122	0.45068
2062	0.32046		52115.5	0.01898		62915.5	0.17467		96378.2	0.73821		107178	-0.07553		132314	0.00269		143113	0.0409		160124	0.4505
2064	0.32018		52117.5	0.019		62917.5	0.17472		96380.2	0.73802		107180	-0.07567		132316	0.00269		143115	0.04091		160126	0.45032
2066	0.31993		52119.5	0.01905		62919.5	0.17448		96382.2	0.73784		107182	-0.07585		132318	0.00268		143117	0.04092		160128	0.45014
2068	0.3197		52121.5	0.01905		62921.5	0.17447		96384.2	0.73767		107184	-0.07603		132320	0.00269		143119	0.04092		160130	0.44996
2070	0.31947		52123.5	0.01905		62923.5	0.17453		96386.2	0.7375		107186	-0.0762		132322	0.00269		143121	0.04092		160132	0.44978
2072	0.31924		52125.5	0.01904		62925.5	0.17459		96388.2	0.73732		107188	-0.07631		132324	0.00268		143123	0.04093		160134	0.44962
2074	0.319		52127.5	0.01904		62927.5	0.17465		96390.2	0.73715		107190	-0.07647		132326	0.00269		143125	0.04093		160136	0.44944
2076	0.31877		52129.5	0.01904		62929.5	0.17472		96392.2	0.73698		107192	-0.07665		132328	0.00269		143127	0.04093		160138	0.44925
2078	0.31852		52131.5	0.01904		62931.5	0.1748		96394.2	0.73679		107194	-0.07682		132330	0.00269		143129	0.04094		160140	0.44909
2080	0.31828		52133.5	0.01904		62933.5	0.17487		96396.2	0.73662		107196	-0.07703		132332	0.00269		143131	0.04094		160142	0.44891
2082	0.3185		52135.5	0.01904		62935.5	0.17494		96398.2	0.73644		107198	-0.07718		132334	0.00269		143133	0.04095		160144	0.44874
2084	0.31938		52137.5	0.01909		62937.5	0.17503		96400.2	0.73627		107200	-0.07737		132336	0.00269		143135	0.04096		160146	0.44856
2086	0.31913		52139.5	0.01912		62939.5	0.17493		96402.2	0.7361		107202	-0.07753		132338	0.00269		143137	0.04096		160148	0.44838
2088	0.31889		52141.5	0.01913		62941.5	0.17479		96404.2	0.73592		107204	-0.07767		132340	0.00268		143139	0.04097		160150	0.44819
2090	0.31863		52143.5	0.01913		62943.5	0.17483		96406.2	0.73573		107206	-0.07723		132342	0.00269		143141	0.04098		160152	0.44802
2092	0.31839		52145.5	0.01912		62945.5	0.17489		96408.2	0.7355		107208	-0.07608		132344	0.00269		143143	0.04098		160154	0.44785
2094	0.31814		52147.5	0.01911		62947.5	0.17495		96410.2	0.73533		107210	-0.07611		132346	0.0027		143145	0.04098		160156	0.44767
2096	0.3179		52149.5	0.01911		62949.5	0.17501		96412.2	0.73516		107212	-0.07613		132348	0.0027		143147	0.04099		160158	0.4475
2098	0.31764		52151.5	0.0191		62951.5	0.17508		96414.2	0.73499		107214	-0.07617		132350	0.0027		143149	0.041		160160	0.44732
2100	0.31738		52153.5	0.01909		62953.5	0.17515		96416.2	0.73481		107216	-0.07629		132352	0.00269		143151	0.04101		160162	0.44715
2102	0.31735		52155.5	0.0191		62955.5	0.17522		96418.2	0.73464		107218	-0.07645		132354	0.00269		143153	0.04101		160164	0.44697
2104	0.31714		52157.5	0.01916		62957.5	0.17506		96420.2	0.73445		107220	-0.07663		132356	0.0027		143155	0.04102		160166	0.44679
2106	0.31689		52159.5	0.01917		62959.5	0.17508		96422.2	0.73427		107222	-0.07684		132358	0.00271		143157	0.04102		160168	0.44663
2108	0.31663		52161.5	0.01918		62961.5	0.1748		96424.2	0.73409		107224	-0.07701		132360	0.00272		143159	0.04103		160170	0.44645
2110	0.31639		52163.5	0.01917		62963.5	0.17485		96426.2	0.73392		107226	-0.07715		132362	0.00272		143161	0.04103		160172	0.44628
2112	0.31615		52165.5	0.01916		62965.5	0.17491		96428.2	0.73376		107228	-0.0773		132364	0.00271		143163	0.04104		160174	0.44611
2114	0.31591		52167.5	0.01916		62967.5	0.17498		96430.2	0.73359		107230	-0.0775		132366	0.00271		143165	0.04104		160176	0.44593
2116	0.31568		52169.5	0.01915		62969.5	0.17504		96432.2	0.73341		107232	-0.07765		132368	0.0027		143167	0.04105		160178	0.44576
2118	0.31544		52171.5	0.01914		62971.5	0.17511		96434.2	0.73325		107234	-0.07778		132370	0.0027		143169	0.04106		160180	0.44559
2120	0.3152		52173.5	0.01914		62973.5	0.17518		96436.2	0.73308		107236	-0.07796		132372	0.0027		143171	0.04106		160182	0.44541
2122	0.31496		52175.5	0.01916		62975.5	0.17527		96438.2	0.7329		107238	-0.07811		132374	0.00271		143173	0.04107		160184	0.44524
2124	0.31471		52177.5	0.0192		62977.5	0.17535		96440.2	0.73273		107240	-0.07826		132376	0.00271		143175	0.04107		160186	0.44507
2126	0.31445		52179.5	0.01921		62979.5	0.17543		96442.2	0.73257		107242	-0.07841		132378	0.00272		143177	0.04108		160188	0.4449
2128	0.31422		52181.5	0.01922		62981.5	0.17525		96444.2	0.7324		107244	-0.0785		132380	0.00272		143179	0.04108		160190	0.44473
2130	0.31399		52183.5	0.01922		62983.5	0.17518		96446.2	0.73223		107246	-0.07853		132382	0.00271		143181	0.04109		160192	0.44456
2132	0.31373		52185.5	0.01922		62985.5	0.17523		96448.2	0.73206		107248	-0.07868		132384	0.00271		143183	0.04109		160194	0.44439
2134	0.31428		52187.5	0.01922		62987.5	0.17529		96450.2	0.73188		107250	-0.07885		132386	0.00271		143185	0.0411		160196	0.44422
2136	0.31486		52189.5	0.01922		62989.5	0.17535		96452.2	0.73171		107252	-0.079		132388	0.00272		143187	0.0411		160198	0.44405
2138	0.3146		52191.5	0.01922		62991.5	0.17539		96454.2	0.73154		107254	-0.07914		132390	0.00272		143189	0.04111		160200	0.44387
2140	0.31435		52193.5	0.01922		62993.5	0.17546		96456.2	0.73131		107256	-0.07929		132392	0.00272		143191	0.04111		160202	0.4437
2142	0.31411		52195.5	0.01926		62995.5	0.17553		96458.2	0.73112		107258	-0.07946		132394	0.00272		143193	0.04111		160204	0.44342
2144	0.31386		52197.5	0.0193		62997.5	0.17561		96460.2	0.73096		107260	-0.07964		132396	0.00272		143195	0.04112		160206	0.44319
2146	0.31362		52199.5	0.0193		62999.5	0.17568		96462.2	0.73079		107262	-0.07978		132398	0.00272		143197	0.04113		160208	0.44301
2148	0.31336		52201.5	0.0193		63001.5	0.17555		96464.2	0.73063		107264	-0.07983		132400	0.00272		143199	0.04113		160210	0.44284
2150	0.31313		52203.5	0.01929		63003.5	0.17544		96466.2	0.73044		107266	-0.07837		132402	0.00271		143201	0.04114		160212	0.44267
2152	0.31295		52205.5	0.01929		63005.5	0.17547		96468.2	0.73025		107268	-0.07854		132404	0.00271		143203	0.04114		160214	0.4425
2154	0.31287		52207.5	0.01929		63007.5	0.17553		96470.2	0.7301		107270	-0.07873		132406	0.00271		143205	0.04115		160216	0.44234
2156	0.31264		52209.5	0.01928		63009.5	0.17561		96472.2	0.72993		107272	-0.07889		132408	0.00272		143207	0.04115		160218	0.44218
2158	0.31239		52211.5	0.01927		63011.5	0.17567		96474.2	0.72976		107274	-0.07907		132410	0.00272		143209	0.04116		160220	0.44201
2160	0.31215		52213.5	0.01927		63013.5	0.17543		96476.2	0.72959		107276	-0.07927		132412	0.00273		143211	0.04116		160222	0.44185
2162	0.31189		52215.5	0.01933		63015.5	0.17538		96478.2	0.72941		107278	-0.07946		132414	0.00273		143213	0.04117		160224	0.44168
2164	0.31164		52217.5	0.01934		63017.5	0.17544		96480.2	0.72926		107280	-0.07961		132416	0.00274		143215	0.04118		160226	0.44152
2166	0.3114		52219.5	0.01934		63019.5	0.17552		96482.2	0.72908		107282	-0.07974		132418	0.00274		143217	0.04118		160228	0.44136
2168	0.31115		52221.5	0.01934		63021.5	0.17554		96484.2	0.72891		107284	-0.07978		132420	0.00274		143219	0.04118		160230	0.44119
2170	0.31091		52223.5	0.01933		63023.5	0.17533		96486.2	0.72874		107286	-0.07993		132422	0.00275		143221	0.04118		160232	0.44103
2172	0.31067		52225.5	0.01933		63025.5	0.17535		96488.2	0.72859		107288	-0.08006		132424	0.00275		143223	0.04119		160234	0.44086
2174	0.31043		52227.5	0.01933		63027.5	0.17542		96490.2	0.72841		107290	-0.08023		132426	0.00275		143225	0.0412		160236	0.44069
2176	0.31023		52229.5	0.01932		63029.5	0.1755		96492.2	0.72824		107292	-0.08042		132428	0.00275		143227	0.04121		160238	0.44052
2178	0.30999		52231.5	0.01932		63031.5	0.17558		96494.2	0.72807		107294	-0.08052		132430	0.00275		143229	0.04121		160240	0.44035
2180	0.30974		52233.5	0.01933		63033.5	0.17564		96496.2	0.7279		107296	-0.08057		132432	0.00275		143231	0.04122		160242	0.44019
2182	0.3095		52235.5	0.01938		63035.5	0.17571		96498.2	0.72772		107298	-0.08063		132434	0.00275		143233	0.04122		160244	0.44003
2184	0.30929		52237.5	0.01939		63037.5	0.17578		96500.2	0.72756		107300	-0.08077		132436	0.00275		143235	0.04123		160246	0.43987
2186	0.30905		52239.5	0.01939		63039.5	0.17584		96502.2	0.7274		107302	-0.08094		132438	0.00275		143237	0.04123		160248	0.43971
2188	0.31017		52241.5	0.0194		63041.5	0.17591		96504.2	0.72721		107304	-0.08113		132440	0.00275		143239	0.04124		160250	0.43955
2190	0.31017		52243.5	0.01939		63043.5	0.17575		96506.2	0.72698		107306	-0.08131		132442	0.00275		143241	0.04123		160252	0.43938
2192	0.30991		52245.5	0.01939		63045.5	0.17569		96508.2	0.72681		107308	-0.08128		132444	0.00274		143243	0.04124		160254	0.43922
2194	0.30967		52247.5	0.01939		63047.5	0.17574		96510.2	0.72665		107310	-0.0814		132446	0.00275		143245	0.04125		160256	0.43906
2196	0.30942		52249.5	0.01938		63049.5	0.17579		96512.2	0.72649		107312	-0.08074		132448	0.00275		143247	0.04125		160258	0.4389
2198	0.30919		52251.5	0.01938		63051.5	0.17586		96514.2	0.72633		107314	-0.08008		132450	0.00275		143249	0.04125		160260	0.43874
2200	0.30894		52253.5	0.01941		63053.5	0.17592		96516.2	0.72616		107316	-0.0803		132452	0.00275		143251	0.04126		160262	0.43857
2202	0.30868		52255.5	0.01945		63055.5	0.17599		96518.2	0.72599		107318	-0.08039		132454	0.00275		143253	0.04126		160264	0.4384
2204	0.30844		52257.5	0.01946		63057.5	0.17608		96520.2	0.72583		107320	-0.08053		132456	0.00275		143255	0.04127		160266	0.43824
2206	0.30846		52259.5	0.01946		63059.5	0.17615		96522.2	0.72566		107322	-0.08067		132458	0.00276		143257	0.04128		160268	0.43808
2208	0.30822		52261.5	0.01945		63061.5	0.17624		96524.2	0.72549		107324	-0.0808		132460	0.00278		143259	0.04129		160270	0.43792
2210	0.30797		52263.5	0.01944		63063.5	0.17609		96526.2	0.72533		107326	-0.08097		132462	0.00278		143261	0.0413		160272	0.43777
2212	0.30771		52265.5	0.01944		63065.5	0.17599		96528.2	0.72517		107328	-0.08118		132464	0.00278		143263	0.0413		160274	0.43761
2214	0.30745		52267.5	0.01944		63067.5	0.17605		96530.2	0.72502		107330	-0.08136		132466	0.00277		143265	0.0413		160276	0.43745
2216	0.30719		52269.5	0.01944		63069.5	0.1761		96532.2	0.72486		107332	-0.0815		132468	0.00277		143267	0.0413		160278	0.43728
2218	0.30695		52271.5	0.01943		63071.5	0.17612		96534.2	0.7247		107334	-0.08167		132470	0.00277		143269	0.04131		160280	0.43712
2220	0.30671		52273.5	0.01949		63073.5	0.1761		96536.2	0.72454		107336	-0.08187		132472	0.00277		143271	0.04132		160282	0.43697
2222	0.30649		52275.5	0.0195		63075.5	0.17616		96538.2	0.72438		107338	-0.08202		132474	0.00276		143273	0.04133		160284	0.4368
2224	0.30626		52277.5	0.0195		63077.5	0.17622		96540.2	0.72422		107340	-0.08216		132476	0.00277		143275	0.04133		160286	0.43665
2226	0.30602		52279.5	0.0195		63079.5	0.17631		96542.2	0.72405		107342	-0.08228		132478	0.00278		143277	0.04133		160288	0.43649
2228	0.30579		52281.5	0.0195		63081.5	0.17638		96544.2	0.72387		107344	-0.08244		132480	0.00278		143279	0.04134		160290	0.43632
2230	0.30554		52283.5	0.0195		63083.5	0.17638		96546.2	0.72371		107346	-0.08261		132482	0.00278		143281	0.04134		160292	0.43616
2232	0.30531		52285.5	0.0195		63085.5	0.1762		96548.2	0.72354		107348	-0.08276		132484	0.00277		143283	0.04135		160294	0.436
2234	0.30509		52287.5	0.0195		63087.5	0.17617		96550.2	0.72338		107350	-0.08291		132486	0.00277		143285	0.04136		160296	0.43585
2236	0.30486		52289.5	0.0195		63089.5	0.17624		96552.2	0.72322		107352	-0.08303		132488	0.00278		143287	0.04136		160298	0.43569
2238	0.30463		52291.5	0.01951		63091.5	0.1763		96554.2	0.72305		107354	-0.08321		132490	0.00277		143289	0.04137		160300	0.43548
2240	0.30539		52293.5	0.01956		63093.5	0.17637		96556.2	0.72285		107356	-0.08335		132492	0.00278		143291	0.04138		160302	0.43517
2242	0.30576		52295.5	0.01957		63095.5	0.17644		96558.2	0.72268		107358	-0.0835		132494	0.00278		143293	0.04138		160304	0.43501
2244	0.30552		52297.5	0.01957		63097.5	0.17651		96560.2	0.72254		107360	-0.08224		132496	0.00279		143295	0.04138		160306	0.43485
2246	0.30527		52299.5	0.01956		63099.5	0.17658		96562.2	0.72237		107362	-0.08225		132498	0.00279		143297	0.04139		160308	0.43468
2248	0.30501		52301.5	0.01956		63101.5	0.17665		96564.2	0.72221		107364	-0.08246		132500	0.00279		143299	0.0414		160310	0.43453
2250	0.30478		52303.5	0.01955		63103.5	0.1767		96566.2	0.72206		107366	-0.08264		132502	0.00279		143301	0.04141		160312	0.43437
2252	0.30451		52305.5	0.01954		63105.5	0.17644		96568.2	0.72189		107368	-0.08283		132504	0.00279		143303	0.04141		160314	0.43421
2254	0.30433		52307.5	0.01953		63107.5	0.17645		96570.2	0.72173		107370	-0.08302		132506	0.00279		143305	0.04141		160316	0.43405
2256	0.30426		52309.5	0.01954		63109.5	0.17648		96572.2	0.72157		107372	-0.08301		132508	0.00279		143307	0.04142		160318	0.4339
2258	0.30401		52311.5	0.01958		63111.5	0.17654		96574.2	0.72141		107374	-0.08303		132510	0.00279		143309	0.04142		160320	0.43374
2260	0.30377		52313.5	0.01963		63113.5	0.17662		96576.2	0.72125		107376	-0.08308		132512	0.00279		143311	0.04142		160322	0.4336
2262	0.3035		52315.5	0.01963		63115.5	0.17668		96578.2	0.72108		107378	-0.08325		132514	0.00279		143313	0.04143		160324	0.43345
2264	0.30327		52317.5	0.01963		63117.5	0.17674		96580.2	0.72092		107380	-0.08344		132516	0.0028		143315	0.04143		160326	0.4333
2266	0.30304		52319.5	0.01963		63119.5	0.17678		96582.2	0.72076		107382	-0.08362		132518	0.0028		143317	0.04144		160328	0.43314
2268	0.3028		52321.5	0.01963		63121.5	0.17688		96584.2	0.72061		107384	-0.08377		132520	0.0028		143319	0.04145		160330	0.43298
2270	0.30257		52323.5	0.01963		63123.5	0.17696		96586.2	0.72045		107386	-0.08393		132522	0.0028		143321	0.04147		160332	0.43282
2272	0.30236		52325.5	0.01963		63125.5	0.17687		96588.2	0.72029		107388	-0.08394		132524	0.0028		143323	0.04147		160334	0.43267
2274	0.30212		52327.5	0.01963		63127.5	0.17671		96590.2	0.72013		107390	-0.08404		132526	0.0028		143325	0.04147		160336	0.43251
2276	0.30188		52329.5	0.01963		63129.5	0.17674		96592.2	0.71998		107392	-0.08416		132528	0.00281		143327	0.04148		160338	0.43235
2278	0.30164		52331.5	0.01969		63131.5	0.1768		96594.2	0.71982		107394	-0.08433		132530	0.00281		143329	0.04149		160340	0.4322
2280	0.30139		52333.5	0.01971		63133.5	0.17686		96596.2	0.71967		107396	-0.08451		132532	0.00281		143331	0.04148		160342	0.43205
2282	0.30116		52335.5	0.01971		63135.5	0.17694		96598.2	0.71951		107398	-0.08468		132534	0.00281		143333	0.04149		160344	0.43192
2284	0.30093		52337.5	0.01971		63137.5	0.177		96600.2	0.71934		107400	-0.08485		132536	0.00281		143335	0.0415		160346	0.43176
2286	0.3007		52339.5	0.01971		63139.5	0.17707		96602.2	0.71917		107402	-0.08499		132538	0.00281		143337	0.0415		160348	0.43161
2288	0.30046		52341.5	0.01971		63141.5	0.17716		96604.2	0.71896		107404	-0.08514		132540	0.00281		143339	0.04151		160350	0.43146
2290	0.30023		52343.5	0.01971		63143.5	0.17724		96606.2	0.71878		107406	-0.08479		132542	0.00282		143341	0.04152		160352	0.43132
2292	0.3007		52345.5	0.0197		63145.5	0.17721		96608.2	0.71863		107408	-0.08318		132544	0.00282		143343	0.04152		160354	0.43117
2294	0.30125		52347.5	0.01969		63147.5	0.17673		96610.2	0.71848		107410	-0.08317		132546	0.00282		143345	0.04153		160356	0.43103
2296	0.30101		52349.5	0.01969		63149.5	0.17664		96612.2	0.71832		107412	-0.08334		132548	0.00282		143347	0.04154		160358	0.43087
2298	0.30076		52351.5	0.01975		63151.5	0.17669		96614.2	0.71815		107414	-0.08351		132550	0.00282		143349	0.04153		160360	0.43072
2300	0.30052		52353.5	0.01976		63153.5	0.17675		96616.2	0.71801		107416	-0.08366		132552	0.00282		143351	0.04154		160362	0.43057
2302	0.30029		52355.5	0.01976		63155.5	0.17682		96618.2	0.71786		107418	-0.08368		132554	0.00281		143353	0.04155		160364	0.4304
2304	0.30021		52357.5	0.01975		63157.5	0.17689		96620.2	0.7177		107420	-0.08382		132556	0.00281		143355	0.04156		160366	0.43025
2306	0.30005		52359.5	0.01975		63159.5	0.17696		96622.2	0.71754		107422	-0.08401		132558	0.00281		143357	0.04156		160368	0.43009
2308	0.29983		52361.5	0.01975		63161.5	0.17706		96624.2	0.71738		107424	-0.08421		132560	0.00281		143359	0.04156		160370	0.42994
2310	0.29959		52363.5	0.01975		63163.5	0.17716		96626.2	0.71723		107426	-0.0844		132562	0.0028		143361	0.04157		160372	0.42979
2312	0.29935		52365.5	0.01974		63165.5	0.17723		96628.2	0.71708		107428	-0.08458		132564	0.0028		143363	0.04157		160374	0.42964
2314	0.2991		52367.5	0.01973		63167.5	0.17695		96630.2	0.71693		107430	-0.08474		132566	0.0028		143365	0.04157		160376	0.42949
2316	0.29885		52369.5	0.01974		63169.5	0.17698		96632.2	0.71677		107432	-0.08489		132568	0.0028		143367	0.04158		160378	0.42934
2318	0.2986		52371.5	0.0198		63171.5	0.17704		96634.2	0.71662		107434	-0.08506		132570	0.00281		143369	0.04159		160380	0.42918
2320	0.29839		52373.5	0.0198		63173.5	0.17708		96636.2	0.71646		107436	-0.08516		132572	0.00281		143371	0.0416		160382	0.42904
2322	0.29816		52375.5	0.01979		63175.5	0.17715		96638.2	0.7163		107438	-0.08534		132574	0.00281		143373	0.0416		160384	0.4289
2324	0.29792		52377.5	0.0198		63177.5	0.17722		96640.2	0.71615		107440	-0.08552		132576	0.00281		143375	0.04161		160386	0.42876
2326	0.2977		52379.5	0.0198		63179.5	0.17728		96642.2	0.716		107442	-0.08568		132578	0.00281		143377	0.04161		160388	0.42861
2328	0.29747		52381.5	0.0198		63181.5	0.17735		96644.2	0.71584		107444	-0.08589		132580	0.00282		143379	0.04162		160390	0.42846
2330	0.29723		52383.5	0.0198		63183.5	0.17743		96646.2	0.71569		107446	-0.08603		132582	0.00282		143381	0.04163		160392	0.42817
2332	0.297		52385.5	0.01981		63185.5	0.1775		96648.2	0.71554		107448	-0.08618		132584	0.00283		143383	0.04163		160394	0.42802
2334	0.29676		52387.5	0.01981		63187.5	0.17739		96650.2	0.71538		107450	-0.08633		132586	0.00283		143385	0.04163		160396	0.42788
2336	0.29652		52389.5	0.01984		63189.5	0.17726		96652.2	0.71519		107452	-0.08648		132588	0.00283		143387	0.04165		160398	0.42774
2338	0.29632		52391.5	0.01988		63191.5	0.17731		96654.2	0.71499		107454	-0.08558		132590	0.00282		143389	0.04165		160400	0.42759
2340	0.29609		52393.5	0.01989		63193.5	0.17737		96656.2	0.71485		107456	-0.08505		132592	0.00281		143391	0.04166		160402	0.42744
2342	0.29668		52395.5	0.01989		63195.5	0.17745		96658.2	0.71469		107458	-0.08523		132594	0.00281		143393	0.04167		160404	0.42728
2344	0.29741		52397.5	0.01988		63197.5	0.17748		96660.2	0.71454		107460	-0.08536		132596	0.00282		143395	0.04167		160406	0.42714
2346	0.29718		52399.5	0.01987		63199.5	0.17754		96662.2	0.71438		107462	-0.08553		132598	0.00282		143397	0.04167		160408	0.427
2348	0.29693		52401.5	0.01987		63201.5	0.17762		96664.2	0.71422		107464	-0.08571		132600	0.00283		143399	0.04168		160410	0.42685
2350	0.29669		52403.5	0.01987		63203.5	0.17769		96666.2	0.71406		107466	-0.08591		132602	0.00283		143401	0.04168		160412	0.42668
2352	0.29647		52405.5	0.01988		63205.5	0.17776		96668.2	0.71391		107468	-0.08609		132604	0.00283		143403	0.04169		160414	0.42654
2354	0.29625		52407.5	0.0199		63207.5	0.17775		96670.2	0.71377		107470	-0.08597		132606	0.00284		143405	0.0417		160416	0.4264
2356	0.29599		52409.5	0.01994		63209.5	0.17752		96672.2	0.71362		107472	-0.08603		132608	0.00284		143407	0.04171		160418	0.42625
2358	0.29575		52411.5	0.01997		63211.5	0.17758		96674.2	0.71347		107474	-0.08617		132610	0.00284		143409	0.04171		160420	0.4261
2360	0.29549		52413.5	0.01997		63213.5	0.17763		96676.2	0.71331		107476	-0.08635		132612	0.00284		143411	0.04172		160422	0.42595
2362	0.29524		52415.5	0.01997		63215.5	0.17768		96678.2	0.71317		107478	-0.0865		132614	0.00284		143413	0.04174		160424	0.42581
2364	0.29502		52417.5	0.01996		63217.5	0.17774		96680.2	0.71301		107480	-0.0866		132616	0.00284		143415	0.04175		160426	0.42565
2366	0.2948		52419.5	0.01996		63219.5	0.17783		96682.2	0.71286		107482	-0.08674		132618	0.00284		143417	0.04175		160428	0.42552
2368	0.29455		52421.5	0.01996		63221.5	0.17793		96684.2	0.7127		107484	-0.08689		132620	0.00283		143419	0.04176		160430	0.42539
2370	0.29432		52423.5	0.01996		63223.5	0.17802		96686.2	0.71255		107486	-0.08703		132622	0.00283		143421	0.04177		160432	0.42524
2372	0.29409		52425.5	0.01995		63225.5	0.1781		96688.2	0.7124		107488	-0.08725		132624	0.00282		143423	0.04176		160434	0.42509
2374	0.29385		52427.5	0.01995		63227.5	0.17806		96690.2	0.71225		107490	-0.08743		132626	0.00281		143425	0.04177		160436	0.42495
2376	0.29365		52429.5	0.02001		63229.5	0.17778		96692.2	0.7121		107492	-0.08759		132628	0.00281		143427	0.04177		160438	0.42481
2378	0.29364		52431.5	0.02003		63231.5	0.17774		96694.2	0.71194		107494	-0.08772		132630	0.00281		143429	0.04178		160440	0.42467
2380	0.2934		52433.5	0.02003		63233.5	0.17779		96696.2	0.71179		107496	-0.0879		132632	0.0028		143431	0.04179		160442	0.42452
2382	0.29318		52435.5	0.02003		63235.5	0.17786		96698.2	0.71165		107498	-0.08807		132634	0.00281		143433	0.04179		160444	0.42438
2384	0.29294		52437.5	0.02002		63237.5	0.17792		96700.2	0.71148		107500	-0.08821		132636	0.00282		143435	0.0418		160446	0.42424
2386	0.29271		52439.5	0.02002		63239.5	0.17798		96702.2	0.71129		107502	-0.08841		132638	0.00282		143437	0.0418		160448	0.42409
2388	0.29248		52441.5	0.02001		63241.5	0.17804		96704.2	0.71112		107504	-0.0886		132640	0.00282		143439	0.04181		160450	0.42394
2390	0.29225		52443.5	0.02001		63243.5	0.17811		96706.2	0.71096		107506	-0.08876		132642	0.00282		143441	0.04182		160452	0.42379
2392	0.29203		52445.5	0.02		63245.5	0.17818		96708.2	0.71081		107508	-0.08888		132644	0.00282		143443	0.04183		160454	0.42365
2394	0.29184		52447.5	0.02001		63247.5	0.17825		96710.2	0.71065		107510	-0.08905		132646	0.00282		143445	0.04184		160456	0.4235
2396	0.29161		52449.5	0.02007		63249.5	0.17807		96712.2	0.7105		107512	-0.08895		132648	0.00282		143447	0.04185		160458	0.42336
2398	0.29163		52451.5	0.02007		63251.5	0.17797		96714.2	0.71036		107514	-0.08757		132650	0.00282		143449	0.04186		160460	0.42321
2400	0.29253		52453.5	0.02006		63253.5	0.17802		96716.2	0.71022		107516	-0.08773		132652	0.00281		143451	0.04186		160462	0.42306
2402	0.29229		52455.5	0.02006		63255.5	0.1781		96718.2	0.71006		107518	-0.08792		132654	0.00282		143453	0.04187		160464	0.42291
2404	0.29211		52457.5	0.02006		63257.5	0.17818		96720.2	0.70991		107520	-0.08812		132656	0.00283		143455	0.04188		160466	0.42275
2406	0.29209		52459.5	0.02005		63259.5	0.17823		96722.2	0.70976		107522	-0.08819		132658	0.00284		143457	0.04188		160468	0.42261
2408	0.29188		52461.5	0.02005		63261.5	0.17829		96724.2	0.70962		107524	-0.08821		132660	0.00286		143459	0.04188		160470	0.42247
2410	0.29165		52463.5	0.02005		63263.5	0.17836		96726.2	0.70948		107526	-0.08836		132662	0.00287		143461	0.04189		160472	0.42233
2412	0.2914		52465.5	0.02004		63265.5	0.17843		96728.2	0.70934		107528	-0.08848		132664	0.00287		143463	0.04189		160474	0.42218
2414	0.29115		52467.5	0.02005		63267.5	0.17849		96730.2	0.70919		107530	-0.08865		132666	0.00286		143465	0.0419		160476	0.42204
2416	0.29092		52469.5	0.0201		63269.5	0.1785		96732.2	0.70903		107532	-0.08881		132668	0.00285		143467	0.0419		160478	0.42191
2418	0.29068		52471.5	0.02012		63271.5	0.17831		96734.2	0.70889		107534	-0.08891		132670	0.00286		143469	0.04191		160480	0.42177
2420	0.29045		52473.5	0.02011		63273.5	0.17832		96736.2	0.70874		107536	-0.08905		132672	0.00285		143471	0.04192		160482	0.42158
2422	0.29019		52475.5	0.02011		63275.5	0.17838		96738.2	0.7086		107538	-0.08919		132674	0.00286		143473	0.04192		160484	0.42132
2424	0.28996		52477.5	0.02011		63277.5	0.17843		96740.2	0.70845		107540	-0.08935		132676	0.00286		143475	0.04192		160486	0.42117
2426	0.28972		52479.5	0.02011		63279.5	0.17849		96742.2	0.70829		107542	-0.08945		132678	0.00287		143477	0.04193		160488	0.42105
2428	0.28948		52481.5	0.02011		63281.5	0.17856		96744.2	0.70814		107544	-0.08962		132680	0.00287		143479	0.04194		160490	0.4209
2430	0.28946		52483.5	0.0201		63283.5	0.17861		96746.2	0.70798		107546	-0.08979		132682	0.00287		143481	0.04195		160492	0.42076
2432	0.28928		52485.5	0.0201		63285.5	0.17868		96748.2	0.70782		107548	-0.0899		132684	0.00287		143483	0.04196		160494	0.42063
2434	0.28907		52487.5	0.02013		63287.5	0.17875		96750.2	0.70768		107550	-0.09004		132686	0.00287		143485	0.04197		160496	0.4205
2436	0.28888		52489.5	0.02017		63289.5	0.17881		96752.2	0.70754		107552	-0.09018		132688	0.00287		143487	0.04197		160498	0.42036
2438	0.28864		52491.5	0.02017		63291.5	0.17862		96754.2	0.7074		107554	-0.09032		132690	0.00287		143489	0.04197		160500	0.42022
2440	0.28841		52493.5	0.02017		63293.5	0.17855		96756.2	0.70725		107556	-0.09047		132692	0.00287		143491	0.04198		160502	0.42008
2442	0.28817		52495.5	0.02016		63295.5	0.17861		96758.2	0.7071		107558	-0.09063		132694	0.00287		143493	0.04199		160504	0.41995
2444	0.28796		52497.5	0.02016		63297.5	0.17855		96760.2	0.70692		107560	-0.08992		132696	0.00287		143495	0.04199		160506	0.4198
2446	0.28775		52499.5	0.02016		63299.5	0.17856		96762.2	0.70676		107562	-0.08925		132698	0.00287		143497	0.04199		160508	0.41966
2448	0.28754		52501.5	0.02016		63301.5	0.17863		96764.2	0.70662		107564	-0.08936		132700	0.00287		143499	0.042		160510	0.41952
2450	0.28732		52503.5	0.02016		63303.5	0.17869		96766.2	0.70646		107566	-0.08942		132702	0.00287		143501	0.04201		160512	0.41938
2452	0.28709		52505.5	0.02019		63305.5	0.17877		96768.2	0.7063		107568	-0.08958		132704	0.00287		143503	0.04202		160514	0.41925
2454	0.28727		52507.5	0.02033		63307.5	0.17884		96770.2	0.70616		107570	-0.08955		132706	0.00288		143505	0.04202		160516	0.41912
2456	0.28813		52509.5	0.02035		63309.5	0.17892		96772.2	0.70602		107572	-0.0897		132708	0.00288		143507	0.04203		160518	0.41898
2458	0.28806		52511.5	0.02034		63311.5	0.17881		96774.2	0.70586		107574	-0.08982		132710	0.00288		143509	0.04203		160520	0.41885
2460	0.28782		52513.5	0.02033		63313.5	0.17871		96776.2	0.70573		107576	-0.08999		132712	0.00289		143511	0.04204		160522	0.4187
2462	0.28758		52515.5	0.02032		63315.5	0.17874		96778.2	0.7056		107578	-0.09017		132714	0.00289		143513	0.04205		160524	0.41857
2464	0.28736		52517.5	0.02032		63317.5	0.1788		96780.2	0.70545		107580	-0.0903		132716	0.00289		143515	0.04205		160526	0.41843
2466	0.28713		52519.5	0.02032		63319.5	0.17886		96782.2	0.70532		107582	-0.09044		132718	0.00289		143517	0.04207		160528	0.41829
2468	0.28689		52521.5	0.02032		63321.5	0.17893		96784.2	0.70518		107584	-0.09057		132720	0.00289		143519	0.04207		160530	0.41814
2470	0.28665		52523.5	0.02032		63323.5	0.17899		96786.2	0.70504		107586	-0.09075		132722	0.00289		143521	0.04208		160532	0.41801
2472	0.28644		52525.5	0.02032		63325.5	0.17905		96788.2	0.7049		107588	-0.0909		132724	0.00289		143523	0.04209		160534	0.41787
2474	0.2862		52527.5	0.02039		63327.5	0.17911		96790.2	0.70474		107590	-0.09105		132726	0.0029		143525	0.04209		160536	0.41772
2476	0.28597		52529.5	0.02041		63329.5	0.17917		96792.2	0.70458		107592	-0.09121		132728	0.0029		143527	0.04209		160538	0.41763
2478	0.28573		52531.5	0.02041		63331.5	0.17915		96794.2	0.70444		107594	-0.09142		132730	0.0029		143529	0.0421		160540	0.4175
2480	0.28552		52533.5	0.0204		63333.5	0.17899		96796.2	0.7043		107596	-0.09161		132732	0.0029		143531	0.04211		160542	0.41736
2482	0.28529		52535.5	0.02038		63335.5	0.17898		96798.2	0.70415		107598	-0.09179		132734	0.0029		143533	0.04211		160544	0.41722
2484	0.28517		52537.5	0.02038		63337.5	0.17903		96800.2	0.70399		107600	-0.09196		132736	0.0029		143535	0.04212		160546	0.41709
2486	0.28508		52539.5	0.02037		63339.5	0.17907		96802.2	0.70383		107602	-0.09211		132738	0.00289		143537	0.04213		160548	0.41696
2488	0.28483		52541.5	0.02037		63341.5	0.17913		96804.2	0.70369		107604	-0.09222		132740	0.00289		143539	0.04213		160550	0.41682
2490	0.28462		52543.5	0.02037		63343.5	0.1792		96806.2	0.70356		107606	-0.09235		132742	0.00289		143541	0.04213		160552	0.41669
2492	0.28438		52545.5	0.02038		63345.5	0.17925		96808.2	0.70342		107608	-0.09099		132744	0.0029		143543	0.04214		160554	0.41656
2494	0.28413		52547.5	0.02044		63347.5	0.1793		96810.2	0.70322		107610	-0.09113		132746	0.0029		143545	0.04215		160556	0.41641
2496	0.28391		52549.5	0.02045		63349.5	0.17939		96812.2	0.70306		107612	-0.09138		132748	0.00289		143547	0.04215		160558	0.41627
2498	0.28371		52551.5	0.02045		63351.5	0.17946		96814.2	0.70292		107614	-0.09158		132750	0.00289		143549	0.04216		160560	0.41614
2500	0.28349		52553.5	0.02045		63353.5	0.17927		96816.2	0.70278		107616	-0.09178		132752	0.0029		143551	0.04217		160562	0.41602
2502	0.28327		52555.5	0.02045		63355.5	0.17922		96818.2	0.70264		107618	-0.09196		132754	0.00291		143553	0.04217		160564	0.41588
2504	0.28306		52557.5	0.02044		63357.5	0.17927		96820.2	0.7025		107620	-0.09205		132756	0.00291		143555	0.04217		160566	0.41574
2506	0.28285		52559.5	0.02043		63359.5	0.17932		96822.2	0.70235		107622	-0.0922		132758	0.00292		143557	0.04218		160568	0.4156
2508	0.28264		52561.5	0.02042		63361.5	0.17939		96824.2	0.7022		107624	-0.09235		132760	0.00292		143559	0.04219		160570	0.41535
2510	0.2826		52563.5	0.02042		63363.5	0.17945		96826.2	0.70206		107626	-0.09248		132762	0.00292		143561	0.04219		160572	0.41516
2512	0.28371		52565.5	0.02044		63365.5	0.1795		96828.2	0.70191		107628	-0.09259		132764	0.00292		143563	0.04219		160574	0.41501
2514	0.28351		52567.5	0.02049		63367.5	0.17954		96830.2	0.70178		107630	-0.09277		132766	0.00292		143565	0.0422		160576	0.41487
2516	0.28328		52569.5	0.02051		63369.5	0.1796		96832.2	0.70164		107632	-0.09295		132768	0.00292		143567	0.04221		160578	0.41473
2518	0.28306		52571.5	0.02051		63371.5	0.17967		96834.2	0.70151		107634	-0.09312		132770	0.00292		143569	0.04222		160580	0.4146
2520	0.28282		52573.5	0.02051		63373.5	0.17951		96836.2	0.70137		107636	-0.09318		132772	0.00292		143571	0.04223		160582	0.41447
2522	0.28258		52575.5	0.0205		63375.5	0.17943		96838.2	0.70123		107638	-0.09319		132774	0.00291		143573	0.04223		160584	0.41434
2524	0.28235		52577.5	0.0205		63377.5	0.17949		96840.2	0.70108		107640	-0.09334		132776	0.00292		143575	0.04224		160586	0.41421
2526	0.28212		52579.5	0.0205		63379.5	0.17953		96842.2	0.70094		107642	-0.09351		132778	0.00292		143577	0.04225		160588	0.41408
2528	0.28213		52581.5	0.02049		63381.5	0.17935		96844.2	0.7008		107644	-0.09369		132780	0.00292		143579	0.04226		160590	0.41393
2530	0.28195		52583.5	0.02048		63383.5	0.1793		96846.2	0.70066		107646	-0.0939		132782	0.00292		143581	0.04227		160592	0.41381
2532	0.28172		52585.5	0.0205		63385.5	0.17936		96848.2	0.70051		107648	-0.09409		132784	0.00292		143583	0.04227		160594	0.41367
2534	0.28148		52587.5	0.02054		63387.5	0.17943		96850.2	0.70038		107650	-0.09421		132786	0.00292		143585	0.04227		160596	0.41354
2536	0.28124		52589.5	0.02055		63389.5	0.17952		96852.2	0.70023		107652	-0.09429		132788	0.00293		143587	0.04228		160598	0.41342
2538	0.28099		52591.5	0.02055		63391.5	0.1796		96854.2	0.70008		107654	-0.09399		132790	0.00293		143589	0.04228		160600	0.41328
2540	0.28076		52593.5	0.02055		63393.5	0.17962		96856.2	0.69995		107656	-0.09294		132792	0.00293		143591	0.04229		160602	0.41313
2542	0.28053		52595.5	0.02054		63395.5	0.17946		96858.2	0.69981		107658	-0.0931		132794	0.00293		143593	0.04229		160604	0.41301
2544	0.28029		52597.5	0.02054		63397.5	0.17944		96860.2	0.69963		107660	-0.09305		132796	0.00293		143595	0.0423		160606	0.41289
2546	0.28007		52599.5	0.02054		63399.5	0.17949		96862.2	0.69946		107662	-0.09314		132798	0.00293		143597	0.0423		160608	0.41275
2548	0.27987		52601.5	0.02053		63401.5	0.17954		96864.2	0.69932		107664	-0.09329		132800	0.00292		143599	0.04231		160610	0.41262
2550	0.27965		52603.5	0.02053		63403.5	0.17961		96866.2	0.69918		107666	-0.09344		132802	0.00292		143601	0.04232		160612	0.41249
2552	0.27943		52605.5	0.02056		63405.5	0.17967		96868.2	0.69903		107668	-0.09362		132804	0.00292		143603	0.04232		160614	0.41236
2554	0.2792		52607.5	0.0206		63407.5	0.17976		96870.2	0.6989		107670	-0.09376		132806	0.00293		143605	0.04233		160616	0.41223
2556	0.27898		52609.5	0.0206		63409.5	0.17985		96872.2	0.69877		107672	-0.09383		132808	0.00293		143607	0.04234		160618	0.41211
2558	0.27875		52611.5	0.0206		63411.5	0.17991		96874.2	0.69863		107674	-0.09334		132810	0.00294		143609	0.04234		160620	0.41199
2560	0.27854		52613.5	0.02059		63413.5	0.17997		96876.2	0.69848		107676	-0.09337		132812	0.00294		143611	0.04235		160622	0.41185
2562	0.27832		52615.5	0.02059		63415.5	0.17966		96878.2	0.69833		107678	-0.09351		132814	0.00294		143613	0.04236		160624	0.41171
2564	0.2781		52617.5	0.02059		63417.5	0.17972		96880.2	0.69818		107680	-0.09365		132816	0.00294		143615	0.04236		160626	0.41157
2566	0.27905		52619.5	0.02058		63419.5	0.17977		96882.2	0.69804		107682	-0.09382		132818	0.00294		143617	0.04237		160628	0.41144
2568	0.27918		52621.5	0.02058		63421.5	0.17982		96884.2	0.6979		107684	-0.0939		132820	0.00293		143619	0.04237		160630	0.41131
2570	0.27894		52623.5	0.02058		63423.5	0.17991		96886.2	0.69777		107686	-0.09407		132822	0.00292		143621	0.04238		160632	0.41118
2572	0.27872		52625.5	0.02062		63425.5	0.18001		96888.2	0.69763		107688	-0.09424		132824	0.00293		143623	0.04238		160634	0.41106
2574	0.27849		52627.5	0.02064		63427.5	0.1801		96890.2	0.6975		107690	-0.09439		132826	0.00293		143625	0.04239		160636	0.41094
2576	0.27825		52629.5	0.02063		63429.5	0.18018		96892.2	0.69736		107692	-0.09456		132828	0.00293		143627	0.0424		160638	0.41081
2578	0.27803		52631.5	0.02062		63431.5	0.18026		96894.2	0.69723		107694	-0.09472		132830	0.00293		143629	0.04241		160640	0.41068
2580	0.27779		52633.5	0.02062		63433.5	0.18033		96896.2	0.6971		107696	-0.09489		132832	0.00293		143631	0.04242		160642	0.41054
2582	0.27756		52635.5	0.02062		63435.5	0.18021		96898.2	0.69696		107698	-0.09504		132834	0.00293		143633	0.04242		160644	0.41041
2584	0.27735		52637.5	0.02062		63437.5	0.18011		96900.2	0.69684		107700	-0.09521		132836	0.00294		143635	0.04242		160646	0.41027
2586	0.2773		52639.5	0.02061		63439.5	0.18015		96902.2	0.69669		107702	-0.09439		132838	0.00294		143637	0.04243		160648	0.41013
2588	0.27716		52641.5	0.02061		63441.5	0.18022		96904.2	0.69655		107704	-0.09379		132840	0.00294		143639	0.04243		160650	0.40999
2590	0.27693		52643.5	0.0206		63443.5	0.18028		96906.2	0.69641		107706	-0.0939		132842	0.00294		143641	0.04244		160652	0.40985
2592	0.27668		52645.5	0.02066		63445.5	0.18034		96908.2	0.69628		107708	-0.09392		132844	0.00294		143643	0.04245		160654	0.40973
2594	0.27645		52647.5	0.02068		63447.5	0.18041		96910.2	0.69609		107710	-0.0941		132846	0.00294		143645	0.04246		160656	0.40958
2596	0.27621		52649.5	0.02068		63449.5	0.1805		96912.2	0.69595		107712	-0.0943		132848	0.00295		143647	0.04247		160658	0.40929
2598	0.27597		52651.5	0.02068		63451.5	0.18059		96914.2	0.69581		107714	-0.09445		132850	0.00294		143649	0.04247		160660	0.40917
2600	0.27578		52653.5	0.02068		63453.5	0.18065		96916.2	0.69568		107716	-0.09445		132852	0.00294		143651	0.04248		160662	0.40904
2602	0.27559		52655.5	0.0208		63455.5	0.1806		96918.2	0.69555		107718	-0.0946		132854	0.00295		143653	0.04248		160664	0.40891
2604	0.27538		52657.5	0.02085		63457.5	0.18039		96920.2	0.69542		107720	-0.09473		132856	0.00295		143655	0.04249		160666	0.40878
2606	0.27518		52659.5	0.02086		63459.5	0.18045		96922.2	0.69529		107722	-0.09485		132858	0.00295		143657	0.0425		160668	0.40864
2608	0.27496		52661.5	0.02086		63461.5	0.18034		96924.2	0.69515		107724	-0.09498		132860	0.00296		143659	0.0425		160670	0.40851
2610	0.27473		52663.5	0.02086		63463.5	0.18032		96926.2	0.695		107726	-0.09513		132862	0.00295		143661	0.04251		160672	0.40837
2612	0.2745		52665.5	0.02092		63465.5	0.18038		96928.2	0.69488		107728	-0.09531		132864	0.00295		143663	0.04252		160674	0.40824
2614	0.27428		52667.5	0.02092		63467.5	0.18044		96930.2	0.69475		107730	-0.09548		132866	0.00294		143665	0.04253		160676	0.40811
2616	0.27406		52669.5	0.02091		63469.5	0.18052		96932.2	0.69462		107732	-0.09562		132868	0.00294		143667	0.04253		160678	0.40798
2618	0.27478		52671.5	0.0209		63471.5	0.18059		96934.2	0.69449		107734	-0.09577		132870	0.00294		143669	0.04254		160680	0.40786
2620	0.2752		52673.5	0.02089		63473.5	0.18064		96936.2	0.69435		107736	-0.09593		132872	0.00294		143671	0.04255		160682	0.40773
2622	0.27495		52675.5	0.02089		63475.5	0.18072		96938.2	0.69421		107738	-0.09605		132874	0.00294		143673	0.04255		160684	0.40759
2624	0.27471		52677.5	0.02088		63477.5	0.18053		96940.2	0.69409		107740	-0.09619		132876	0.00295		143675	0.04256		160686	0.40747
2626	0.2745		52679.5	0.02088		63479.5	0.18048		96942.2	0.69396		107742	-0.09622		132878	0.00295		143677	0.04256		160688	0.40734
2628	0.27429		52681.5	0.02087		63481.5	0.18053		96944.2	0.69382		107744	-0.09636		132880	0.00295		143679	0.04257		160690	0.40723
2630	0.27408		52683.5	0.02086		63483.5	0.18059		96946.2	0.69368		107746	-0.09652		132882	0.00295		143681	0.04258		160692	0.40712
2632	0.27383		52685.5	0.02092		63485.5	0.18065		96948.2	0.69352		107748	-0.09665		132884	0.00295		143683	0.04259		160694	0.40701
2634	0.27361		52687.5	0.02092		63487.5	0.1807		96950.2	0.69339		107750	-0.0968		132886	0.00294		143685	0.04259		160696	0.40689
2636	0.27337		52689.5	0.02093		63489.5	0.18078		96952.2	0.69326		107752	-0.09691		132888	0.00294		143687	0.0426		160698	0.40676
2638	0.27316		52691.5	0.02092		63491.5	0.18086		96954.2	0.69313		107754	-0.09699		132890	0.00297		143689	0.04261		160700	0.40663
2640	0.27318		52693.5	0.02091		63493.5	0.18092		96956.2	0.693		107756	-0.0971		132892	0.00297		143691	0.04262		160702	0.40652
2642	0.27298		52695.5	0.0209		63495.5	0.18098		96958.2	0.69285		107758	-0.09725		132894	0.00298		143693	0.04262		160704	0.4064
2644	0.27275		52697.5	0.0209		63497.5	0.18088		96960.2	0.69266		107760	-0.09712		132896	0.00298		143695	0.04263		160706	0.40627
2646	0.27251		52699.5	0.0209		63499.5	0.18075		96962.2	0.69252		107762	-0.096		132898	0.00298		143697	0.04264		160708	0.40615
2648	0.27228		52701.5	0.02089		63501.5	0.18074		96964.2	0.69238		107764	-0.09623		132900	0.00298		143699	0.04265		160710	0.40602
2650	0.27207		52703.5	0.02085		63503.5	0.1808		96966.2	0.69224		107766	-0.09643		132902	0.00298		143701	0.04265		160712	0.40589
2652	0.27186		52705.5	0.02086		63505.5	0.18086		96968.2	0.69212		107768	-0.09661		132904	0.00299		143703	0.04266		160714	0.40578
2654	0.27166		52707.5	0.02086		63507.5	0.1807		96970.2	0.69198		107770	-0.09677		132906	0.00298		143705	0.04267		160716	0.40566
2656	0.27145		52709.5	0.02086		63509.5	0.18063		96972.2	0.69185		107772	-0.09697		132908	0.00298		143707	0.04268		160718	0.40554
2658	0.27124		52711.5	0.02092		63511.5	0.1807		96974.2	0.69172		107774	-0.09714		132910	0.00299		143709	0.04268		160720	0.40541
2660	0.27104		52713.5	0.02092		63513.5	0.18076		96976.2	0.6916		107776	-0.09727		132912	0.00299		143711	0.04268		160722	0.4053
2662	0.27084		52715.5	0.02092		63515.5	0.18084		96978.2	0.69147		107778	-0.0972		132914	0.00299		143713	0.04269		160724	0.40518
2664	0.27061		52717.5	0.02091		63517.5	0.1808		96980.2	0.69133		107780	-0.09733		132916	0.00299		143715	0.0427		160726	0.40506
2666	0.27039		52719.5	0.02091		63519.5	0.18066		96982.2	0.69119		107782	-0.09749		132918	0.00299		143717	0.04271		160728	0.40494
2668	0.27018		52721.5	0.0209		63521.5	0.18066		96984.2	0.69106		107784	-0.09763		132920	0.00299		143719	0.04271		160730	0.40482
2670	0.26999		52723.5	0.02092		63523.5	0.18073		96986.2	0.69094		107786	-0.0978		132922	0.00299		143721	0.04272		160732	0.4047
2672	0.26976		52725.5	0.02097		63525.5	0.1808		96988.2	0.69082		107788	-0.09798		132924	0.00299		143723	0.04274		160734	0.40458
2674	0.27103		52727.5	0.02096		63527.5	0.18087		96990.2	0.69068		107790	-0.09806		132926	0.00298		143725	0.04275		160736	0.40446
2676	0.27094		52729.5	0.02096		63529.5	0.18092		96992.2	0.69055		107792	-0.09822		132928	0.00298		143727	0.04275		160738	0.40433
2678	0.27071		52731.5	0.02095		63531.5	0.18099		96994.2	0.69041		107794	-0.09838		132930	0.00299		143729	0.04275		160740	0.40422
2680	0.27049		52733.5	0.02094		63533.5	0.18107		96996.2	0.69027		107796	-0.09854		132932	0.00299		143731	0.04276		160742	0.40409
2682	0.27024		52735.5	0.02094		63535.5	0.18116		96998.2	0.69014		107798	-0.09872		132934	0.00299		143733	0.04277		160744	0.40392
2684	0.27002		52737.5	0.02094		63537.5	0.18123		97000.2	0.69		107800	-0.09886		132936	0.00299		143735	0.04278		160746	0.40369
2686	0.2698		52739.5	0.02093		63539.5	0.18092		97002.2	0.68987		107802	-0.09902		132938	0.00299		143737	0.04278		160748	0.40357
2688	0.2696		52741.5	0.02092		63541.5	0.18097		97004.2	0.68974		107804	-0.09912		132940	0.00298		143739	0.04279		160750	0.40344
2690	0.26938		52743.5	0.02093		63543.5	0.18101		97006.2	0.68962		107806	-0.09922		132942	0.00299		143741	0.0428		160752	0.40332
2692	0.26915		52745.5	0.02098		63545.5	0.18105		97008.2	0.68945		107808	-0.09797		132944	0.00299		143743	0.04281		160754	0.4032
2694	0.26891		52747.5	0.02098		63547.5	0.18112		97010.2	0.68929		107810	-0.09759		132946	0.00299		143745	0.04282		160756	0.40309
2696	0.26893		52749.5	0.02098		63549.5	0.18118		97012.2	0.68917		107812	-0.09772		132948	0.00299		143747	0.04283		160758	0.40296
2698	0.26874		52751.5	0.02097		63551.5	0.18126		97014.2	0.68903		107814	-0.0975		132950	0.003		143749	0.04283		160760	0.40284
2700	0.26851		52753.5	0.02096		63553.5	0.18134		97016.2	0.68889		107816	-0.09761		132952	0.00299		143751	0.04284		160762	0.40271
2702	0.26828		52755.5	0.02096		63555.5	0.18141		97018.2	0.68875		107818	-0.09779		132954	0.00299		143753	0.04285		160764	0.40259
2704	0.26807		52757.5	0.02095		63557.5	0.18148		97020.2	0.68862		107820	-0.09797		132956	0.00299		143755	0.04286		160766	0.40247
2706	0.26785		52759.5	0.02094		63559.5	0.18137		97022.2	0.68851		107822	-0.09809		132958	0.003		143757	0.04287		160768	0.40235
2708	0.26763		52761.5	0.02094		63561.5	0.18124		97024.2	0.68836		107824	-0.09809		132960	0.003		143759	0.04288		160770	0.40222
2710	0.26741		52763.5	0.02097		63563.5	0.18129		97026.2	0.68823		107826	-0.09821		132962	0.003		143761	0.04289		160772	0.40211
2712	0.2672		52765.5	0.021		63565.5	0.18135		97028.2	0.68812		107828	-0.09835		132964	0.003		143763	0.0429		160774	0.40199
2714	0.26699		52767.5	0.02099		63567.5	0.18141		97030.2	0.68799		107830	-0.0985		132966	0.003		143765	0.0429		160776	0.40187
2716	0.26677		52769.5	0.02098		63569.5	0.18147		97032.2	0.68785		107832	-0.09861		132968	0.00299		143767	0.04291		160778	0.40175
2718	0.26653		52771.5	0.02098		63571.5	0.18154		97034.2	0.68772		107834	-0.09871		132970	0.00298		143769	0.04291		160780	0.40163
2720	0.26632		52773.5	0.02097		63573.5	0.18163		97036.2	0.68759		107836	-0.09882		132972	0.00298		143771	0.04292		160782	0.40152
2722	0.26612		52775.5	0.02097		63575.5	0.1817		97038.2	0.68746		107838	-0.09893		132974	0.00298		143773	0.04293		160784	0.40141
2724	0.26589		52777.5	0.02097		63577.5	0.18176		97040.2	0.68732		107840	-0.09907		132976	0.00299		143775	0.04294		160786	0.40129
2726	0.26568		52779.5	0.02098		63579.5	0.18174		97042.2	0.68718		107842	-0.09923		132978	0.00299		143777	0.04294		160788	0.40117
2728	0.2668		52781.5	0.02098		63581.5	0.18153		97044.2	0.68705		107844	-0.09938		132980	0.00299		143779	0.04295		160790	0.40105
2730	0.26681		52783.5	0.02101		63583.5	0.18158		97046.2	0.68692		107846	-0.09952		132982	0.00299		143781	0.04296		160792	0.40093
2732	0.26658		52785.5	0.02106		63585.5	0.18157		97048.2	0.68679		107848	-0.09962		132984	0.00299		143783	0.04296		160794	0.40082
2734	0.26635		52787.5	0.02106		63587.5	0.18152		97050.2	0.68667		107850	-0.09954		132986	0.00299		143785	0.04297		160796	0.40071
2736	0.26616		52789.5	0.02106		63589.5	0.18157		97052.2	0.68655		107852	-0.09966		132988	0.00299		143787	0.04298		160798	0.40059
2738	0.26594		52791.5	0.02105		63591.5	0.18161		97054.2	0.68643		107854	-0.0993		132990	0.00299		143789	0.04299		160800	0.40047
2740	0.2657		52793.5	0.02105		63593.5	0.18168		97056.2	0.6863		107856	-0.0982		132992	0.003		143791	0.04299		160802	0.40034
2742	0.26546		52795.5	0.02105		63595.5	0.18175		97058.2	0.68613		107858	-0.09839		132994	0.003		143793	0.04299		160804	0.40021
2744	0.26524		52797.5	0.02105		63597.5	0.18181		97060.2	0.68599		107860	-0.09856		132996	0.003		143795	0.043		160806	0.40009
2746	0.26505		52799.5	0.02104		63599.5	0.18186		97062.2	0.68586		107862	-0.0987		132998	0.003		143797	0.04301		160808	0.39997
2748	0.26487		52801.5	0.02103		63601.5	0.18163		97064.2	0.68574		107864	-0.09883		133000	0.003		143799	0.04302		160810	0.39986
2750	0.26491		52803.5	0.02106		63603.5	0.18162		97066.2	0.68561		107866	-0.09896		133002	0.003		143801	0.04302		160812	0.39973
2752	0.26468		52805.5	0.02109		63605.5	0.18168		97068.2	0.68548		107868	-0.09911		133004	0.00299		143803	0.04303		160814	0.39962
2754	0.26446		52807.5	0.02122		63607.5	0.18174		97070.2	0.68535		107870	-0.09928		133006	0.00299		143805	0.04303		160816	0.3995
2756	0.26423		52809.5	0.02127		63609.5	0.18181		97072.2	0.68522		107872	-0.09946		133008	0.00299		143807	0.04304		160818	0.39939
2758	0.264		52811.5	0.02126		63611.5	0.18187		97074.2	0.68509		107874	-0.09965		133010	0.00299		143809	0.04304		160820	0.39929
2760	0.26378		52813.5	0.02126		63613.5	0.18195		97076.2	0.68496		107876	-0.0998		133012	0.00298		143811	0.04305		160822	0.39917
2762	0.26356		52815.5	0.02126		63615.5	0.18203		97078.2	0.68484		107878	-0.09996		133014	0.00299		143813	0.04306		160824	0.39904
2764	0.26333		52817.5	0.02127		63617.5	0.18211		97080.2	0.6847		107880	-0.10008		133016	0.00299		143815	0.04307		160826	0.39892
2766	0.26311		52819.5	0.02126		63619.5	0.18218		97082.2	0.68458		107882	-0.1002		133018	0.00299		143817	0.04307		160828	0.39881
2768	0.2629		52821.5	0.02126		63621.5	0.18206		97084.2	0.68445		107884	-0.10033		133020	0.00299		143819	0.04308		160830	0.39869
2770	0.26268		52823.5	0.02129		63623.5	0.18192		97086.2	0.68432		107886	-0.10047		133022	0.003		143821	0.04309		160832	0.39858
2772	0.26248		52825.5	0.02132		63625.5	0.18197		97088.2	0.68421		107888	-0.10059		133024	0.003		143823	0.04309		160834	0.39847
2774	0.2623		52827.5	0.02133		63627.5	0.18202		97090.2	0.68408		107890	-0.10072		133026	0.00301		143825	0.0431		160836	0.39834
2776	0.2621		52829.5	0.02133		63629.5	0.18209		97092.2	0.68396		107892	-0.10084		133028	0.00301		143827	0.04311		160838	0.39823
2778	0.2619		52831.5	0.02133		63631.5	0.18214		97094.2	0.68383		107894	-0.10094		133030	0.00302		143829	0.04312		160840	0.39811
2780	0.26169		52833.5	0.02133		63633.5	0.1822		97096.2	0.68371		107896	-0.10102		133032	0.00302		143831	0.04312		160842	0.39794
2782	0.26147		52835.5	0.02133		63635.5	0.18228		97098.2	0.68359		107898	-0.10108		133034	0.00302		143833	0.04313		160844	0.39772
2784	0.26131		52837.5	0.02133		63637.5	0.18236		97100.2	0.68345		107900	-0.10097		133036	0.00302		143835	0.04314		160846	0.39762
2786	0.26265		52839.5	0.02132		63639.5	0.18242		97102.2	0.68332		107902	-0.10112		133038	0.00302		143837	0.04314		160848	0.39751
2788	0.26245		52841.5	0.02132		63641.5	0.18243		97104.2	0.68319		107904	-0.10121		133040	0.00302		143839	0.04315		160850	0.3974
2790	0.26222		52843.5	0.02138		63643.5	0.18225		97106.2	0.68306		107906	-0.1011		133042	0.00302		143841	0.04316		160852	0.39729
2792	0.26201		52845.5	0.02138		63645.5	0.18223		97108.2	0.68293		107908	-0.10121		133044	0.00302		143843	0.04316		160854	0.39716
2794	0.2618		52847.5	0.02138		63647.5	0.18213		97110.2	0.6828		107910	-0.10132		133046	0.00302		143845	0.04317		160856	0.39703
2796	0.26161		52849.5	0.02137		63649.5	0.18218		97112.2	0.68267		107912	-0.10141		133048	0.00302		143847	0.04318		160858	0.39692
2798	0.26139		52851.5	0.02136		63651.5	0.18224		97114.2	0.68255		107914	-0.10002		133050	0.00302		143849	0.04319		160860	0.3968
2800	0.26116		52853.5	0.02136		63653.5	0.1823		97116.2	0.6824		107916	-0.09995		133052	0.00302		143851	0.04319		160862	0.39668
2802	0.26092		52855.5	0.02137		63655.5	0.18236		97118.2	0.68221		107918	-0.10005		133054	0.00303		143853	0.0432		160864	0.39657
2804	0.26069		52857.5	0.02136		63657.5	0.18244		97120.2	0.6821		107920	-0.09975		133056	0.00303		143855	0.04321		160866	0.39645
2806	0.26065		52859.5	0.02136		63659.5	0.18252		97122.2	0.68198		107922	-0.09985		133058	0.00302		143857	0.04322		160868	0.39633
2808	0.26053		52861.5	0.02135		63661.5	0.18258		97124.2	0.68186		107924	-0.09996		133060	0.00302		143859	0.04322		160870	0.39622
2810	0.2603		52863.5	0.02142		63663.5	0.18233		97126.2	0.68174		107926	-0.09999		133062	0.00302		143861	0.04322		160872	0.39612
2812	0.26007		52865.5	0.02144		63665.5	0.18232		97128.2	0.68161		107928	-0.10002		133064	0.00303		143863	0.04323		160874	0.39601
2814	0.25985		52867.5	0.02144		63667.5	0.18235		97130.2	0.68149		107930	-0.1001		133066	0.00302		143865	0.04325		160876	0.3959
2816	0.25967		52869.5	0.02144		63669.5	0.18241		97132.2	0.68137		107932	-0.1002		133068	0.00302		143867	0.04325		160878	0.39579
2818	0.25947		52871.5	0.02143		63671.5	0.18246		97134.2	0.68124		107934	-0.10033		133070	0.00302		143869	0.04326		160880	0.39567
2820	0.25926		52873.5	0.02143		63673.5	0.18253		97136.2	0.68111		107936	-0.10047		133072	0.00302		143871	0.04327		160882	0.39556
2822	0.25905		52875.5	0.02143		63675.5	0.1826		97138.2	0.681		107938	-0.10056		133074	0.00302		143873	0.04327		160884	0.39545
2824	0.25884		52877.5	0.02143		63677.5	0.18267		97140.2	0.68088		107940	-0.10067		133076	0.00303		143875	0.04328		160886	0.39534
2826	0.25861		52879.5	0.02143		63679.5	0.18275		97142.2	0.68076		107942	-0.10078		133078	0.00304		143877	0.04329		160888	0.39523
2828	0.25841		52881.5	0.02142		63681.5	0.18278		97144.2	0.68062		107944	-0.10089		133080	0.00303		143879	0.04329		160890	0.39512
2830	0.2582		52883.5	0.02146		63683.5	0.18272		97146.2	0.68052		107946	-0.10098		133082	0.00304		143881	0.0433		160892	0.395
2832	0.258		52885.5	0.0215		63685.5	0.18258		97148.2	0.68038		107948	-0.10104		133084	0.00303		143883	0.04331		160894	0.39488
2834	0.2578		52887.5	0.02149		63687.5	0.18261		97150.2	0.68025		107950	-0.10118		133086	0.00304		143885	0.04332		160896	0.39476
2836	0.25761		52889.5	0.02148		63689.5	0.18267		97152.2	0.68014		107952	-0.1013		133088	0.00304		143887	0.04333		160898	0.39465
2838	0.25739		52891.5	0.02147		63691.5	0.18274		97154.2	0.68002		107954	-0.10135		133090	0.00304		143889	0.04334		160900	0.39455
2840	0.2572		52893.5	0.02147		63693.5	0.1828		97156.2	0.67989		107956	-0.10145		133092	0.00303		143891	0.04335		160902	0.39443
2842	0.25743		52895.5	0.02148		63695.5	0.18287		97158.2	0.67977		107958	-0.10156		133094	0.00303		143893	0.04336		160904	0.3943
2844	0.25841		52897.5	0.02148		63697.5	0.18294		97160.2	0.67965		107960	-0.10168		133096	0.00304		143895	0.04337		160906	0.3942
2846	0.25818		52899.5	0.02148		63699.5	0.18304		97162.2	0.67952		107962	-0.10182		133098	0.00304		143897	0.04337		160908	0.39409
2848	0.25796		52901.5	0.02147		63701.5	0.18306		97164.2	0.67939		107964	-0.10193		133100	0.00304		143899	0.04338		160910	0.39398
2850	0.25774		52903.5	0.02151		63703.5	0.1827		97166.2	0.67923		107966	-0.10204		133102	0.00304		143901	0.04338		160912	0.39387
2852	0.25752		52905.5	0.02153		63705.5	0.18244		97168.2	0.67905		107968	-0.10215		133104	0.00304		143903	0.04339		160914	0.39375
2854	0.25734		52907.5	0.02153		63707.5	0.18249		97170.2	0.67893		107970	-0.10228		133106	0.00304		143905	0.04339		160916	0.39364
2856	0.25711		52909.5	0.02152		63709.5	0.18255		97172.2	0.67881		107972	-0.10189		133108	0.00305		143907	0.0434		160918	0.39352
2858	0.25687		52911.5	0.02151		63711.5	0.18262		97174.2	0.6787		107974	-0.10078		133110	0.00305		143909	0.04341		160920	0.39341
2860	0.25662		52913.5	0.02151		63713.5	0.1827		97176.2	0.67858		107976	-0.10092		133112	0.00306		143911	0.04342		160922	0.39331
2862	0.2564		52915.5	0.02149		63715.5	0.18278		97178.2	0.67846		107978	-0.10104		133114	0.00306		143913	0.04343		160924	0.39321
2864	0.25645		52917.5	0.02149		63717.5	0.18285		97180.2	0.67833		107980	-0.10114		133116	0.00305		143915	0.04343		160926	0.3931
2866	0.25626		52919.5	0.02148		63719.5	0.18293		97182.2	0.6782		107982	-0.10126		133118	0.00305		143917	0.04344		160928	0.39295
2868	0.25604		52921.5	0.02147		63721.5	0.18299		97184.2	0.67809		107984	-0.10133		133120	0.00304		143919	0.04345		160930	0.39272
2870	0.25584		52923.5	0.02154		63723.5	0.18307		97186.2	0.67796		107986	-0.10141		133122	0.00304		143921	0.04346		160932	0.39262
2872	0.25563		52925.5	0.02156		63725.5	0.18292		97188.2	0.67785		107988	-0.10133		133124	0.00305		143923	0.04347		160934	0.39251
2874	0.25543		52927.5	0.02155		63727.5	0.18283		97190.2	0.67772		107990	-0.10137		133126	0.00305		143925	0.04348		160936	0.39239
2876	0.25521		52929.5	0.02156		63729.5	0.18289		97192.2	0.6776		107992	-0.10148		133128	0.00306		143927	0.04349		160938	0.39227
2878	0.255		52931.5	0.02155		63731.5	0.18296		97194.2	0.67749		107994	-0.10159		133130	0.00306		143929	0.0435		160940	0.39216
2880	0.25479		52933.5	0.02156		63733.5	0.18304		97196.2	0.67737		107996	-0.10166		133132	0.00306		143931	0.0435		160942	0.39205
2882	0.25456		52935.5	0.02155		63735.5	0.1831		97198.2	0.67725		107998	-0.10177		133134	0.00306		143933	0.04351		160944	0.39194
2884	0.25437		52937.5	0.02154		63737.5	0.18318		97200.2	0.67712		108000	-0.10186		133136	0.00306		143935	0.04351		160946	0.39183
2886	0.25417		52939.5	0.02153		63739.5	0.18324		97202.2	0.677		108002	-0.10192		133138	0.00307		143937	0.04352		160948	0.39173
2888	0.25397		52941.5	0.02153		63741.5	0.18331		97204.2	0.67688		108004	-0.10201		133140	0.00307		143939	0.04353		160950	0.39163
2890	0.25375		52943.5	0.02159		63743.5	0.18337		97206.2	0.67676		108006	-0.10208		133142	0.00307		143941	0.04354		160952	0.39152
2892	0.25355		52945.5	0.0216		63745.5	0.1833		97208.2	0.67663		108008	-0.10213		133144	0.00307		143943	0.04354		160954	0.39141
2894	0.25336		52947.5	0.02162		63747.5	0.18311		97210.2	0.67653		108010	-0.1022		133146	0.00307		143945	0.04355		160956	0.3913
2896	0.25314		52949.5	0.02173		63749.5	0.18316		97212.2	0.67641		108012	-0.10225		133148	0.00307		143947	0.04356		160958	0.39119
2898	0.2529		52951.5	0.02172		63751.5	0.18321		97214.2	0.67628		108014	-0.10227		133150	0.00307		143949	0.04356		160960	0.39106
2900	0.25366		52953.5	0.02175		63753.5	0.18327		97216.2	0.67613		108016	-0.10235		133152	0.00306		143951	0.04357		160962	0.39095
2902	0.25412		52955.5	0.02176		63755.5	0.18334		97218.2	0.676		108018	-0.10243		133154	0.00305		143953	0.04357		160964	0.39084
2904	0.25392		52957.5	0.02177		63757.5	0.18339		97220.2	0.67588		108020	-0.10249		133156	0.00304		143955	0.04358		160966	0.39072
2906	0.25372		52959.5	0.02176		63759.5	0.18346		97222.2	0.67576		108022	-0.10259		133158	0.00305		143957	0.0436		160968	0.39061
2908	0.2535		52961.5	0.02177		63761.5	0.18355		97224.2	0.67565		108024	-0.10269		133160	0.00304		143959	0.04361		160970	0.39049
2910	0.25329		52963.5	0.02181		63763.5	0.18364		97226.2	0.67554		108026	-0.10277		133162	0.00305		143961	0.04362		160972	0.39039
2912	0.25307		52965.5	0.02181		63765.5	0.1837		97228.2	0.67542		108028	-0.10282		133164	0.00305		143963	0.04363		160974	0.39028
2914	0.25285		52967.5	0.02181		63767.5	0.18351		97230.2	0.6753		108030	-0.10286		133166	0.00305		143965	0.04363		160976	0.39017
2916	0.25262		52969.5	0.02179		63769.5	0.18347		97232.2	0.67518		108032	-0.10197		133168	0.00305		143967	0.04364		160978	0.39006
2918	0.2524		52971.5	0.02179		63771.5	0.18352		97234.2	0.67507		108034	-0.10156		133170	0.00306		143969	0.04365		160980	0.38995
2920	0.2522		52973.5	0.02179		63773.5	0.18356		97236.2	0.67496		108036	-0.10144		133172	0.00306		143971	0.04366		160982	0.38984
2922	0.25224		52975.5	0.02178		63775.5	0.18347		97238.2	0.67484		108038	-0.1015		133174	0.00307		143973	0.04366		160984	0.38972
2924	0.25201		52977.5	0.02179		63777.5	0.18352		97240.2	0.67473		108040	-0.10143		133176	0.00308		143975	0.04367		160986	0.38962
2926	0.25178		52979.5	0.02179		63779.5	0.18358		97242.2	0.67461		108042	-0.10148		133178	0.00308		143977	0.04368		160988	0.38951
2928	0.25159		52981.5	0.0218		63781.5	0.18364		97244.2	0.67449		108044	-0.10153		133180	0.00307		143979	0.04368		160990	0.3894
2930	0.25138		52983.5	0.02185		63783.5	0.18371		97246.2	0.67437		108046	-0.10159		133182	0.00307		143981	0.04369		160992	0.38928
2932	0.25116		52985.5	0.02184		63785.5	0.18376		97248.2	0.67425		108048	-0.10165		133184	0.00307		143983	0.0437		160994	0.38917
2934	0.25099		52987.5	0.02183		63787.5	0.18363		97250.2	0.67413		108050	-0.10162		133186	0.00308		143985	0.0437		160996	0.38906
2936	0.25079		52989.5	0.02183		63789.5	0.18351		97252.2	0.67401		108052	-0.10164		133188	0.00308		143987	0.04371		160998	0.38896
2938	0.25059		52991.5	0.02183		63791.5	0.18358		97254.2	0.67389		108054	-0.10171		133190	0.00308		143989	0.04372		161000	0.38885
2940	0.25039		52993.5	0.02182		63793.5	0.18361		97256.2	0.67377		108056	-0.10176		133192	0.00308		143991	0.04373		161002	0.38874
2942	0.25018		52995.5	0.02181		63795.5	0.18367		97258.2	0.67366		108058	-0.10179		133194	0.00308		143993	0.04374		161004	0.38863
2944	0.24997		52997.5	0.0218		63797.5	0.18373		97260.2	0.67353		108060	-0.10178		133196	0.00308		143995	0.04375		161006	0.38852
2946	0.24975		52999.5	0.0218		63799.5	0.18379		97262.2	0.67341		108062	-0.1018		133198	0.00308		143997	0.04375		161008	0.38843
2948	0.24954		53001.5	0.0218		63801.5	0.18386		97264.2	0.6733		108064	-0.10185		133200	0.00308		143999	0.04376		161010	0.38833
2950	0.24934		53003.5	0.02185		63803.5	0.18394		97266.2	0.67313		108066	-0.10191		133202	0.00309		144001	0.04377		161012	0.38819
2952	0.24915		53005.5	0.02182		63805.5	0.18401		97268.2	0.673		108068	-0.10198		133204	0.00309		144003	0.04378		161014	0.38795
2954	0.24893		53007.5	0.02182		63807.5	0.18403		97270.2	0.67288		108070	-0.10204		133206	0.00309		144005	0.04379		161016	0.38785
2956	0.24915		53009.5	0.02187		63809.5	0.1838		97272.2	0.67274		108072	-0.10211		133208	0.00309		144007	0.0438		161018	0.38774
2958	0.25007		53011.5	0.02185		63811.5	0.18381		97274.2	0.67262		108074	-0.10214		133210	0.00309		144009	0.04381		161020	0.38764
2960	0.24986		53013.5	0.02185		63813.5	0.18385		97276.2	0.67251		108076	-0.10218		133212	0.00308		144011	0.04382		161022	0.38753
2962	0.24964		53015.5	0.02184		63815.5	0.18391		97278.2	0.6724		108078	-0.10151		133214	0.00308		144013	0.04383		161024	0.38742
2964	0.24941		53017.5	0.02184		63817.5	0.18396		97280.2	0.67228		108080	-0.10086		133216	0.00308		144015	0.04384		161026	0.38733
2966	0.24921		53019.5	0.02183		63819.5	0.184		97282.2	0.67216		108082	-0.10086		133218	0.00308		144017	0.04385		161028	0.38722
2968	0.24901		53021.5	0.02183		63821.5	0.18407		97284.2	0.67204		108084	-0.10092		133220	0.00308		144019	0.04386		161030	0.38712
2970	0.24882		53023.5	0.0219		63823.5	0.18414		97286.2	0.67192		108086	-0.10047		133222	0.00308		144021	0.04388		161032	0.38701
2972	0.24864		53025.5	0.02191		63825.5	0.18422		97288.2	0.6718		108088	-0.10047		133224	0.00308		144023	0.04388		161034	0.38691
2974	0.24853		53027.5	0.02191		63827.5	0.18429		97290.2	0.67169		108090	-0.10049		133226	0.00308		144025	0.04389		161036	0.38681
2976	0.24846		53029.5	0.0219		63829.5	0.18414		97292.2	0.67158		108092	-0.10053		133228	0.00308		144027	0.0439		161038	0.38669
2978	0.24823		53031.5	0.0219		63831.5	0.18404		97294.2	0.67147		108094	-0.1006		133230	0.00308		144029	0.0439		161040	0.38659
2980	0.24801		53033.5	0.02189		63833.5	0.1841		97296.2	0.67135		108096	-0.10067		133232	0.00309		144031	0.04391		161042	0.38649
2982	0.2478		53035.5	0.02188		63835.5	0.18415		97298.2	0.67124		108098	-0.10074		133234	0.00309		144033	0.04392		161044	0.38639
2984	0.24759		53037.5	0.02187		63837.5	0.18422		97300.2	0.67112		108100	-0.1008		133236	0.0031		144035	0.04393		161046	0.38628
2986	0.24741		53039.5	0.02186		63839.5	0.18428		97302.2	0.67101		108102	-0.10085		133238	0.0031		144037	0.04393		161048	0.38618
2988	0.24719		53041.5	0.02187		63841.5	0.18421		97304.2	0.67089		108104	-0.10091		133240	0.0031		144039	0.04393		161050	0.38607
2990	0.24699		53043.5	0.02192		63843.5	0.18426		97306.2	0.67077		108106	-0.10089		133242	0.0031		144041	0.04394		161052	0.38597
2992	0.2468		53045.5	0.02192		63845.5	0.18433		97308.2	0.67066		108108	-0.10085		133244	0.00309		144043	0.04395		161054	0.38586
2994	0.24659		53047.5	0.02192		63847.5	0.18439		97310.2	0.67055		108110	-0.10087		133246	0.00308		144045	0.04396		161056	0.38575
2996	0.24638		53049.5	0.02192		63849.5	0.18436		97312.2	0.67043		108112	-0.10089		133248	0.00308		144047	0.04398		161058	0.38564
2998	0.24618		53051.5	0.02191		63851.5	0.18419		97314.2	0.67032		108114	-0.10095		133250	0.00309		144049	0.04399		161060	0.38553
3000	0.246		53053.5	0.02191		63853.5	0.18421		97316.2	0.6702		108116	-0.10098		133252	0.00308		144051	0.044		161062	0.38542
3002	0.24579		53055.5	0.02191		63855.5	0.18426		97318.2	0.67009		108118	-0.10101		133254	0.00309		144053	0.04401		161064	0.3853
3004	0.2456		53057.5	0.0219		63857.5	0.18431		97320.2	0.66997		108120	-0.101		133256	0.00309		144055	0.04402		161066	0.3852
3006	0.2454		53059.5	0.02189		63859.5	0.18438		97322.2	0.66985		108122	-0.10099		133258	0.00309		144057	0.04403		161068	0.38511
3008	0.2452		53061.5	0.02189		63861.5	0.18444		97324.2	0.6697		108124	-0.1006		133260	0.00309		144059	0.04404		161070	0.38501
3010	0.24501		53063.5	0.02195		63863.5	0.18451		97326.2	0.66955		108126	-0.09954		133262	0.00309		144061	0.04405		161072	0.38492
3012	0.2448		53065.5	0.02194		63865.5	0.18458		97328.2	0.66944		108128	-0.09957		133264	0.00309		144063	0.04405		161074	0.38482
3014	0.24554		53067.5	0.02193		63867.5	0.18464		97330.2	0.66933		108130	-0.0996		133266	0.00309		144065	0.04407		161076	0.38471
3016	0.24595		53069.5	0.02192		63869.5	0.1847		97332.2	0.66922		108132	-0.09954		133268	0.00309		144067	0.04407		161078	0.3846
3018	0.24577		53071.5	0.02191		63871.5	0.18451		97334.2	0.6691		108134	-0.09941		133270	0.00309		144069	0.04408		161080	0.38451
3020	0.24558		53073.5	0.02192		63873.5	0.18444		97336.2	0.669		108136	-0.09941		133272	0.00309		144071	0.04409		161082	0.38438
3022	0.24537		53075.5	0.02193		63875.5	0.18448		97338.2	0.66889		108138	-0.09941		133274	0.00312		144073	0.04409		161084	0.38428
3024	0.24518		53077.5	0.02192		63877.5	0.18454		97340.2	0.66877		108140	-0.09942		133276	0.00312		144075	0.0441		161086	0.38418
3026	0.24496		53079.5	0.02192		63879.5	0.18462		97342.2	0.66866		108142	-0.09943		133278	0.00311		144077	0.04411		161088	0.38408
3028	0.24477		53081.5	0.02193		63881.5	0.18466		97344.2	0.66855		108144	-0.09948		133280	0.00312		144079	0.04412		161090	0.38398
3030	0.24455		53083.5	0.02199		63883.5	0.18471		97346.2	0.66843		108146	-0.09953		133282	0.00312		144081	0.04413		161092	0.38387
3032	0.24434		53085.5	0.022		63885.5	0.18478		97348.2	0.66832		108148	-0.09959		133284	0.00313		144083	0.04415		161094	0.38376
3034	0.24414		53087.5	0.022		63887.5	0.18485		97350.2	0.66822		108150	-0.09962		133286	0.00313		144085	0.04415		161096	0.38364
3036	0.24392		53089.5	0.02199		63889.5	0.18492		97352.2	0.6681		108152	-0.09964		133288	0.00313		144087	0.04416		161098	0.3834
3038	0.24371		53091.5	0.02199		63891.5	0.18487		97354.2	0.66799		108154	-0.09966		133290	0.00313		144089	0.04417		161100	0.38329
3040	0.24368		53093.5	0.02199		63893.5	0.18471		97356.2	0.66787		108156	-0.09967		133292	0.00312		144091	0.04418		161102	0.38319
3042	0.24354		53095.5	0.02198		63895.5	0.18474		97358.2	0.66777		108158	-0.09969		133294	0.00312		144093	0.04418		161104	0.3831
3044	0.24321		53097.5	0.02197		63897.5	0.18479		97360.2	0.66765		108160	-0.09969		133296	0.00312		144095	0.04419		161106	0.38299
3046	0.24302		53099.5	0.02196		63899.5	0.18485		97362.2	0.66754		108162	-0.09971		133298	0.00312		144097	0.04421		161108	0.38289
3048	0.24281		53101.5	0.02198		63901.5	0.18489		97364.2	0.66742		108164	-0.09971		133300	0.00313		144099	0.04421		161110	0.38279
3050	0.24262		53103.5	0.02219		63903.5	0.18495		97366.2	0.6673		108166	-0.09968		133302	0.00313		144101	0.04421		161112	0.38269
3052	0.2424		53105.5	0.02221		63905.5	0.185		97368.2	0.66719		108168	-0.0997		133304	0.00312		144103	0.04422		161114	0.38259
3054	0.24218		53107.5	0.02221		63907.5	0.18506		97370.2	0.66707		108170	-0.09973		133306	0.00313		144105	0.04423		161116	0.38249
3056	0.24198		53109.5	0.02222		63909.5	0.18513		97372.2	0.66695		108172	-0.09978		133308	0.00313		144107	0.04424		161118	0.38239
3058	0.24179		53111.5	0.02222		63911.5	0.18519		97374.2	0.6668		108174	-0.09982		133310	0.00313		144109	0.04425		161120	0.38229
3060	0.24161		53113.5	0.02221		63913.5	0.1849		97376.2	0.66666		108176	-0.09985		133312	0.00313		144111	0.04426		161122	0.38219
3062	0.24141		53115.5	0.02221		63915.5	0.18491		97378.2	0.66656		108178	-0.09984		133314	0.00312		144113	0.04427		161124	0.38209
3064	0.2412		53117.5	0.02221		63917.5	0.18495		97380.2	0.66645		108180	-0.09983		133316	0.00312		144115	0.04428		161126	0.38199
3066	0.241		53119.5	0.02221		63919.5	0.185		97382.2	0.66634		108182	-0.09982		133318	0.00312		144117	0.04429		161128	0.38188
3068	0.2408		53121.5	0.02222		63921.5	0.18504		97384.2	0.66622		108184	-0.0986		133320	0.00313		144119	0.04429		161130	0.38178
3070	0.24122		53123.5	0.02229		63923.5	0.18471		97386.2	0.6661		108186	-0.09848		133322	0.00313		144121	0.0443		161132	0.38169
3072	0.24199		53125.5	0.0223		63925.5	0.18477		97388.2	0.666		108188	-0.09855		133324	0.00314		144123	0.04432		161134	0.3816
3074	0.24178		53127.5	0.02229		63927.5	0.18484		97390.2	0.66589		108190	-0.09861		133326	0.00315		144125	0.04432		161136	0.3815
3076	0.24157		53129.5	0.02228		63929.5	0.18492		97392.2	0.66577		108192	-0.09863		133328	0.00315		144127	0.04433		161138	0.3814
3078	0.24136		53131.5	0.02228		63931.5	0.18499		97394.2	0.66567		108194	-0.09862		133330	0.00315		144129	0.04434		161140	0.3813
3080	0.24117		53133.5	0.02227		63933.5	0.18488		97396.2	0.66555		108196	-0.09867		133332	0.00315		144131	0.04435		161142	0.38121
3082	0.24098		53135.5	0.02227		63935.5	0.18475		97398.2	0.66543		108198	-0.09868		133334	0.00315		144133	0.04435		161144	0.38111
3084	0.24079		53137.5	0.02227		63937.5	0.1848		97400.2	0.66532		108200	-0.09868		133336	0.00315		144135	0.04436		161146	0.38101
3086	0.24057		53139.5	0.02227		63939.5	0.18483		97402.2	0.6652		108202	-0.09871		133338	0.00315		144137	0.04437		161148	0.3809
3088	0.24037		53141.5	0.02227		63941.5	0.18488		97404.2	0.66509		108204	-0.09873		133340	0.00315		144139	0.04438		161150	0.3808
3090	0.24015		53143.5	0.02232		63943.5	0.18494		97406.2	0.66498		108206	-0.09863		133342	0.00316		144141	0.04439		161152	0.38071
3092	0.24008		53145.5	0.02233		63945.5	0.18501		97408.2	0.66486		108208	-0.09863		133344	0.00316		144143	0.0444		161154	0.38061
3094	0.24003		53147.5	0.02233		63947.5	0.18509		97410.2	0.66475		108210	-0.09867		133346	0.00316		144145	0.04441		161156	0.3805
3096	0.23983		53149.5	0.02232		63949.5	0.18516		97412.2	0.66464		108212	-0.0986		133348	0.00315		144147	0.04441		161158	0.38041
3098	0.2396		53151.5	0.02232		63951.5	0.18524		97414.2	0.66453		108214	-0.09859		133350	0.00315		144149	0.04442		161160	0.3803
3100	0.23938		53153.5	0.02232		63953.5	0.18525		97416.2	0.66441		108216	-0.09865		133352	0.00315		144151	0.04443		161162	0.38021
3102	0.23916		53155.5	0.02232		63955.5	0.18499		97418.2	0.66429		108218	-0.09866		133354	0.00315		144153	0.04444		161164	0.38012
3104	0.23895		53157.5	0.02232		63957.5	0.18506		97420.2	0.66418		108220	-0.09866		133356	0.00315		144155	0.04445		161166	0.38002
3106	0.23875		53159.5	0.02231		63959.5	0.18513		97422.2	0.66405		108222	-0.09867		133358	0.00315		144157	0.04446		161168	0.37993
3108	0.23856		53161.5	0.02231		63961.5	0.18519		97424.2	0.66389		108224	-0.09866		133360	0.00315		144159	0.04447		161170	0.37982
3110	0.23835		53163.5	0.02238		63963.5	0.18526		97426.2	0.66378		108226	-0.09864		133362	0.00316		144161	0.04448		161172	0.37972
3112	0.23815		53165.5	0.02239		63965.5	0.18531		97428.2	0.66367		108228	-0.0986		133364	0.00316		144163	0.04448		161174	0.37963
3114	0.23794		53167.5	0.02238		63967.5	0.18538		97430.2	0.66356		108230	-0.09753		133366	0.00317		144165	0.04449		161176	0.37953
3116	0.23774		53169.5	0.02237		63969.5	0.18544		97432.2	0.66345		108232	-0.09723		133368	0.00317		144167	0.0445		161178	0.37944
3118	0.23755		53171.5	0.02237		63971.5	0.18552		97434.2	0.66334		108234	-0.09729		133370	0.00317		144169	0.0445		161180	0.37934
3120	0.23739		53173.5	0.02237		63973.5	0.18559		97436.2	0.66323		108236	-0.09714		133372	0.00317		144171	0.04451		161182	0.37915
3122	0.23721		53175.5	0.02237		63975.5	0.18547		97438.2	0.66312		108238	-0.09704		133374	0.00317		144173	0.04453		161184	0.37899
3124	0.23702		53177.5	0.02236		63977.5	0.18536		97440.2	0.66301		108240	-0.0971		133376	0.00316		144175	0.04454		161186	0.37889
3126	0.23681		53179.5	0.02234		63979.5	0.18543		97442.2	0.66291		108242	-0.09715		133378	0.00316		144177	0.04455		161188	0.3788
3128	0.23715		53181.5	0.02234		63981.5	0.18549		97444.2	0.66281		108244	-0.0972		133380	0.00316		144179	0.04456		161190	0.37871
3130	0.2378		53183.5	0.0224		63983.5	0.18554		97446.2	0.66271		108246	-0.09723		133382	0.00316		144181	0.04457		161192	0.37861
3132	0.23782		53185.5	0.0224		63985.5	0.18561		97448.2	0.6626		108248	-0.09725		133384	0.00316		144183	0.04457		161194	0.37851
3134	0.23772		53187.5	0.02241		63987.5	0.18568		97450.2	0.6625		108250	-0.09729		133386	0.00316		144185	0.04458		161196	0.3784
3136	0.23751		53189.5	0.02241		63989.5	0.18574		97452.2	0.66239		108252	-0.09731		133388	0.00316		144187	0.04459		161198	0.37831
3138	0.23732		53191.5	0.02243		63991.5	0.18563		97454.2	0.66227		108254	-0.09732		133390	0.00316		144189	0.0446		161200	0.37822
3140	0.23712		53193.5	0.02242		63993.5	0.18569		97456.2	0.66215		108256	-0.09736		133392	0.00317		144191	0.04462		161202	0.37813
3142	0.23691		53195.5	0.02242		63995.5	0.18569		97458.2	0.66204		108258	-0.09731		133394	0.00317		144193	0.04463		161204	0.37803
3144	0.23672		53197.5	0.02242		63997.5	0.18545		97460.2	0.66193		108260	-0.09723		133396	0.00317		144195	0.04463		161206	0.37792
3146	0.23652		53199.5	0.02241		63999.5	0.1855		97462.2	0.66182		108262	-0.09725		133398	0.00317		144197	0.04464		161208	0.37783
3148	0.23631		53201.5	0.02241		64001.5	0.18558		97464.2	0.66171		108264	-0.0973		133400	0.00317		144199	0.04465		161210	0.37774
3150	0.23608		53203.5	0.02246		64003.5	0.18564		97466.2	0.66161		108266	-0.09737		133402	0.00317		144201	0.04466		161212	0.37764
3152	0.23596		53205.5	0.02246		64005.5	0.18571		97468.2	0.6615		108268	-0.09741		133404	0.00317		144203	0.04466		161214	0.37755
3154	0.23593		53207.5	0.02246		64007.5	0.18577		97470.2	0.66139		108270	-0.09742		133406	0.00316		144205	0.04467		161216	0.37744
3156	0.23574		53209.5	0.02246		64009.5	0.18583		97472.2	0.66126		108272	-0.09743		133408	0.00316		144207	0.04468		161218	0.37734
3158	0.23557		53211.5	0.02246		64011.5	0.18589		97474.2	0.66111		108274	-0.09744		133410	0.00317		144209	0.04468		161220	0.37726
3160	0.23537		53213.5	0.02245		64013.5	0.18597		97476.2	0.661		108276	-0.09668		133412	0.00317		144211	0.0447		161222	0.37715
3162	0.23517		53215.5	0.02244		64015.5	0.18603		97478.2	0.6609		108278	-0.09645		133414	0.00317		144213	0.04471		161224	0.37705
3164	0.23498		53217.5	0.02244		64017.5	0.18586		97480.2	0.66079		108280	-0.09648		133416	0.00317		144215	0.04472		161226	0.37694
3166	0.23478		53219.5	0.02243		64019.5	0.18578		97482.2	0.66068		108282	-0.09652		133418	0.00317		144217	0.04473		161228	0.37684
3168	0.23458		53221.5	0.02244		64021.5	0.18583		97484.2	0.66058		108284	-0.09652		133420	0.00317		144219	0.04475		161230	0.37674
3170	0.2344		53223.5	0.02248		64023.5	0.18587		97486.2	0.66048		108286	-0.09651		133422	0.00317		144221	0.04475		161232	0.37664
3172	0.23421		53225.5	0.0225		64025.5	0.18594		97488.2	0.66037		108288	-0.09656		133424	0.00317		144223	0.04476		161234	0.37655
3174	0.23401		53227.5	0.0225		64027.5	0.18602		97490.2	0.66026		108290	-0.0966		133426	0.00317		144225	0.04477		161236	0.37645
3176	0.23382		53229.5	0.0225		64029.5	0.18611		97492.2	0.66015		108292	-0.09663		133428	0.00317		144227	0.04478		161238	0.37636
3178	0.23361		53231.5	0.02249		64031.5	0.18619		97494.2	0.66004		108294	-0.09667		133430	0.00317		144229	0.0448		161240	0.37627
3180	0.23342		53233.5	0.02248		64033.5	0.18627		97496.2	0.65993		108296	-0.09671		133432	0.00317		144231	0.0448		161242	0.37618
3182	0.23323		53235.5	0.02247		64035.5	0.18634		97498.2	0.65982		108298	-0.09674		133434	0.00318		144233	0.04481		161244	0.37607
3184	0.23305		53237.5	0.02247		64037.5	0.18631		97500.2	0.65972		108300	-0.09678		133436	0.00318		144235	0.04482		161246	0.37597
3186	0.23284		53239.5	0.02247		64039.5	0.18612		97502.2	0.65961		108302	-0.09675		133438	0.00317		144237	0.04482		161248	0.37588
3188	0.23264		53241.5	0.02246		64041.5	0.18612		97504.2	0.6595		108304	-0.09674		133440	0.00316		144239	0.04483		161250	0.3758
3190	0.23348		53243.5	0.02266		64043.5	0.18617		97506.2	0.6594		108306	-0.09677		133442	0.00317		144241	0.04484		161252	0.37571
3192	0.23389		53245.5	0.02272		64045.5	0.18624		97508.2	0.6593		108308	-0.0968		133444	0.00317		144243	0.04486		161254	0.37563
3194	0.23369		53247.5	0.02272		64047.5	0.1863		97510.2	0.65918		108310	-0.09681		133446	0.00317		144245	0.04486		161256	0.37553
3196	0.23348		53249.5	0.02273		64049.5	0.18636		97512.2	0.65908		108312	-0.09685		133448	0.00317		144247	0.04488		161258	0.37544
3198	0.23326		53251.5	0.02273		64051.5	0.18631		97514.2	0.65898		108314	-0.09687		133450	0.00317		144249	0.04489		161260	0.37536
3200	0.23306		53253.5	0.02273		64053.5	0.18631		97516.2	0.65887		108316	-0.0969		133452	0.00317		144251	0.04489		161262	0.37527
3202	0.23288		53255.5	0.02271		64055.5	0.18637		97518.2	0.65876		108318	-0.09692		133454	0.00317		144253	0.0449		161264	0.37517
3204	0.23268		53257.5	0.0227		64057.5	0.18643		97520.2	0.65865		108320	-0.09643		133456	0.00318		144255	0.04492		161266	0.37507
3206	0.23246		53259.5	0.02268		64059.5	0.18619		97522.2	0.65854		108322	-0.09586		133458	0.00318		144257	0.04493		161268	0.37498
3208	0.23227		53261.5	0.02267		64061.5	0.18616		97524.2	0.65843		108324	-0.09577		133460	0.00318		144259	0.04494		161270	0.37488
3210	0.23206		53263.5	0.0227		64063.5	0.18622		97526.2	0.65832		108326	-0.09578		133462	0.00317		144261	0.04495		161272	0.37478
3212	0.23198		53265.5	0.02272		64065.5	0.18627		97528.2	0.6582		108328	-0.09582		133464	0.00317		144263	0.04496		161274	0.37471
3214	0.2319		53267.5	0.02272		64067.5	0.18632		97530.2	0.65809		108330	-0.09583		133466	0.00317		144265	0.04497		161276	0.37463
3216	0.23168		53269.5	0.02272		64069.5	0.18638		97532.2	0.65794		108332	-0.09585		133468	0.00318		144267	0.04497		161278	0.37445
3218	0.23147		53271.5	0.02271		64071.5	0.18643		97534.2	0.65782		108334	-0.09588		133470	0.00318		144269	0.04498		161280	0.37428
3220	0.23128		53273.5	0.02271		64073.5	0.18649		97536.2	0.65773		108336	-0.09591		133472	0.00318		144271	0.045		161282	0.3742
3222	0.2311		53275.5	0.0227		64075.5	0.18658		97538.2	0.65763		108338	-0.09597		133474	0.00318		144273	0.04501		161284	0.37411
3224	0.23093		53277.5	0.02269		64077.5	0.18665		97540.2	0.65752		108340	-0.09602		133476	0.00318		144275	0.04502		161286	0.37405
3226	0.23073		53279.5	0.02267		64079.5	0.18662		97542.2	0.65741		108342	-0.09608		133478	0.00317		144277	0.04503		161288	0.37396
3228	0.23054		53281.5	0.02267		64081.5	0.18639		97544.2	0.6573		108344	-0.09608		133480	0.00318		144279	0.04505		161290	0.37388
3230	0.23033		53283.5	0.0227		64083.5	0.18644		97546.2	0.65719		108346	-0.09599		133482	0.00318		144281	0.04505		161292	0.37378
3232	0.23013		53285.5	0.02273		64085.5	0.18649		97548.2	0.65709		108348	-0.09599		133484	0.00317		144283	0.04505		161294	0.37369
3234	0.22994		53287.5	0.02273		64087.5	0.18653		97550.2	0.65699		108350	-0.09601		133486	0.00316		144285	0.04507		161296	0.37358
3236	0.22974		53289.5	0.02273		64089.5	0.18657		97552.2	0.6569		108352	-0.09604		133488	0.00316		144287	0.04508		161298	0.37349
3238	0.22954		53291.5	0.02272		64091.5	0.18663		97554.2	0.6568		108354	-0.09607		133490	0.00317		144289	0.04509		161300	0.3734
3240	0.22934		53293.5	0.02271		64093.5	0.18668		97556.2	0.65669		108356	-0.0961		133492	0.00317		144291	0.0451		161302	0.37331
3242	0.22915		53295.5	0.02271		64095.5	0.18675		97558.2	0.65658		108358	-0.0961		133494	0.00318		144293	0.0451		161304	0.37321
3244	0.22897		53297.5	0.02265		64097.5	0.18682		97560.2	0.65647		108360	-0.09613		133496	0.00318		144295	0.04511		161306	0.37312
3246	0.22876		53299.5	0.02263		64099.5	0.18689		97562.2	0.65636		108362	-0.09615		133498	0.00318		144297	0.04512		161308	0.37303
3248	0.22903		53301.5	0.02261		64101.5	0.18674		97564.2	0.65626		108364	-0.09614		133500	0.00318		144299	0.04513		161310	0.37293
3250	0.22997		53303.5	0.02272		64103.5	0.18661		97566.2	0.65615		108366	-0.09564		133502	0.00318		144301	0.04514		161312	0.37284
3252	0.22976		53305.5	0.02276		64105.5	0.18666		97568.2	0.65605		108368	-0.09508		133504	0.00318		144303	0.04515		161314	0.37275
3254	0.22957		53307.5	0.02276		64107.5	0.18671		97570.2	0.65595		108370	-0.09513		133506	0.0032		144305	0.04516		161316	0.37266
3256	0.22937		53309.5	0.02276		64109.5	0.18676		97572.2	0.65585		108372	-0.09516		133508	0.00321		144307	0.04517		161318	0.37257
3258	0.22916		53311.5	0.02276		64111.5	0.1868		97574.2	0.65574		108374	-0.0952		133510	0.00322		144309	0.04519		161320	0.37248
3260	0.22898		53313.5	0.02276		64113.5	0.18687		97576.2	0.65563		108376	-0.09521		133512	0.00322		144311	0.0452		161322	0.37239
3262	0.22878		53315.5	0.02275		64115.5	0.18695		97578.2	0.65553		108378	-0.09524		133514	0.00322		144313	0.04521		161324	0.3723
3264	0.22857		53317.5	0.02275		64117.5	0.18703		97580.2	0.65541		108380	-0.09524		133516	0.00322		144315	0.04522		161326	0.37223
3266	0.22836		53319.5	0.02274		64119.5	0.18711		97582.2	0.65526		108382	-0.09525		133518	0.00322		144317	0.04522		161328	0.37214
3268	0.22817		53321.5	0.02274		64121.5	0.18708		97584.2	0.65517		108384	-0.09529		133520	0.00322		144319	0.04523		161330	0.37205
3270	0.2282		53323.5	0.02277		64123.5	0.18683		97586.2	0.65506		108386	-0.09529		133522	0.00323		144321	0.04524		161332	0.37196
3272	0.22805		53325.5	0.02281		64125.5	0.18689		97588.2	0.65495		108388	-0.09527		133524	0.00322		144323	0.04525		161334	0.37186
3274	0.22784		53327.5	0.02281		64127.5	0.18666		97590.2	0.65484		108390	-0.09527		133526	0.00321		144325	0.04526		161336	0.37177
3276	0.22762		53329.5	0.0228		64129.5	0.18656		97592.2	0.65474		108392	-0.09527		133528	0.00321		144327	0.04527		161338	0.37169
3278	0.22741		53331.5	0.02279		64131.5	0.18662		97594.2	0.65463		108394	-0.09527		133530	0.00321		144329	0.04528		161340	0.37158
3280	0.22721		53333.5	0.02278		64133.5	0.18668		97596.2	0.65453		108396	-0.09526		133532	0.00321		144331	0.04529		161342	0.37147
3282	0.22701		53335.5	0.02278		64135.5	0.18676		97598.2	0.65444		108398	-0.09526		133534	0.00322		144333	0.04531		161344	0.37139
3284	0.22682		53337.5	0.02277		64137.5	0.18685		97600.2	0.65434		108400	-0.09528		133536	0.00322		144335	0.04532		161346	0.37131
3286	0.22663		53339.5	0.02276		64139.5	0.18692		97602.2	0.65423		108402	-0.09531		133538	0.00322		144337	0.04533		161348	0.37121
3288	0.22644		53341.5	0.02275		64141.5	0.187		97604.2	0.65413		108404	-0.09532		133540	0.00322		144339	0.04535		161350	0.37112
3290	0.22625		53343.5	0.02279		64143.5	0.18681		97606.2	0.65404		108406	-0.09529		133542	0.00322		144341	0.04536		161352	0.37103
3292	0.22604		53345.5	0.02283		64145.5	0.18674		97608.2	0.65392		108408	-0.09528		133544	0.00321		144343	0.04537		161354	0.37095
3294	0.22585		53347.5	0.02283		64147.5	0.18678		97610.2	0.65382		108410	-0.09527		133546	0.00321		144345	0.04538		161356	0.37087
3296	0.22566		53349.5	0.02283		64149.5	0.18684		97612.2	0.65372		108412	-0.09505		133548	0.00321		144347	0.0454		161358	0.37077
3298	0.22548		53351.5	0.02282		64151.5	0.1869		97614.2	0.65361		108414	-0.0941		133550	0.00322		144349	0.04541		161360	0.37068
3300	0.22529		53353.5	0.02282		64153.5	0.18696		97616.2	0.6535		108416	-0.09414		133552	0.00322		144351	0.04543		161362	0.37052
3302	0.22512		53355.5	0.02281		64155.5	0.18703		97618.2	0.65336		108418	-0.09418		133554	0.00322		144353	0.04544		161364	0.37035
3304	0.22492		53357.5	0.02281		64157.5	0.18712		97620.2	0.65326		108420	-0.09422		133556	0.00321		144355	0.04545		161366	0.37026
3306	0.22473		53359.5	0.02279		64159.5	0.18718		97622.2	0.65316		108422	-0.09425		133558	0.00322		144357	0.04546		161368	0.37017
3308	0.22459		53361.5	0.02278		64161.5	0.18726		97624.2	0.65306		108424	-0.09409		133560	0.00322		144359	0.04547		161370	0.37008
3310	0.22595		53363.5	0.0228		64163.5	0.18724		97626.2	0.65296		108426	-0.09382		133562	0.00322		144361	0.04548		161372	0.36999
3312	0.22581		53365.5	0.02285		64165.5	0.18704		97628.2	0.65286		108428	-0.09382		133564	0.00322		144363	0.0455		161374	0.3699
3314	0.22561		53367.5	0.02285		64167.5	0.18705		97630.2	0.65274		108430	-0.09385		133566	0.00322		144365	0.04551		161376	0.36982
3316	0.22541		53369.5	0.02285		64169.5	0.1871		97632.2	0.65259		108432	-0.09388		133568	0.00322		144367	0.04552		161378	0.36973
3318	0.22523		53371.5	0.02286		64171.5	0.18719		97634.2	0.65249		108434	-0.0939		133570	0.00322		144369	0.04552		161380	0.36964
3320	0.22503		53373.5	0.02286		64173.5	0.18725		97636.2	0.6524		108436	-0.09393		133572	0.00322		144371	0.04553		161382	0.36955
3322	0.22485		53375.5	0.02286		64175.5	0.18731		97638.2	0.6523		108438	-0.09394		133574	0.00322		144373	0.04554		161384	0.36946
3324	0.22466		53377.5	0.02287		64177.5	0.18737		97640.2	0.6522		108440	-0.09398		133576	0.00322		144375	0.04555		161386	0.36937
3326	0.22444		53379.5	0.02286		64179.5	0.18743		97642.2	0.65212		108442	-0.09394		133578	0.00322		144377	0.04557		161388	0.36928
3328	0.22424		53381.5	0.02285		64181.5	0.1875		97644.2	0.65201		108444	-0.09394		133580	0.00322		144379	0.04558		161390	0.3692
3330	0.22404		53383.5	0.02287		64183.5	0.18757		97646.2	0.65191		108446	-0.09395		133582	0.00323		144381	0.04559		161392	0.36909
3332	0.22411		53385.5	0.02291		64185.5	0.18744		97648.2	0.6518		108448	-0.09398		133584	0.00325		144383	0.0456		161394	0.36899
3334	0.22392		53387.5	0.02291		64187.5	0.18731		97650.2	0.65169		108450	-0.09402		133586	0.00325		144385	0.04561		161396	0.3689
3336	0.22371		53389.5	0.02291		64189.5	0.18735		97652.2	0.6516		108452	-0.09402		133588	0.00325		144387	0.04563		161398	0.36882
3338	0.22352		53391.5	0.02291		64191.5	0.1874		97654.2	0.6515		108454	-0.09402		133590	0.00325		144389	0.04564		161400	0.36872
3340	0.22333		53393.5	0.0229		64193.5	0.18746		97656.2	0.65139		108456	-0.09405		133592	0.00325		144391	0.04565		161402	0.36864
3342	0.22314		53395.5	0.0229		64195.5	0.18742		97658.2	0.65128		108458	-0.09407		133594	0.00325		144393	0.04566		161404	0.36855
3344	0.22297		53397.5	0.0229		64197.5	0.18743		97660.2	0.65118		108460	-0.09352		133596	0.00325		144395	0.04567		161406	0.36846
3346	0.22278		53399.5	0.02305		64199.5	0.18751		97662.2	0.65109		108462	-0.09327		133598	0.00324		144397	0.04568		161408	0.36837
3348	0.22258		53401.5	0.02307		64201.5	0.18758		97664.2	0.65099		108464	-0.09332		133600	0.00325		144399	0.04569		161410	0.36828
3350	0.22239		53403.5	0.02309		64203.5	0.18764		97666.2	0.65088		108466	-0.09335		133602	0.00325		144401	0.04571		161412	0.36818
3352	0.22219		53405.5	0.02315		64205.5	0.18765		97668.2	0.65077		108468	-0.0934		133604	0.00326		144403	0.04572		161414	0.36809
3354	0.222		53407.5	0.02316		64207.5	0.18745		97670.2	0.65067		108470	-0.09345		133606	0.00326		144405	0.04572		161416	0.36799
3356	0.22181		53409.5	0.02315		64209.5	0.18745		97672.2	0.65058		108472	-0.09346		133608	0.00326		144407	0.04574		161418	0.36791
3358	0.22161		53411.5	0.02315		64211.5	0.18752		97674.2	0.65049		108474	-0.09347		133610	0.00325		144409	0.04575		161420	0.36782
3360	0.22142		53413.5	0.02315		64213.5	0.18758		97676.2	0.65039		108476	-0.09346		133612	0.00325		144411	0.04576		161422	0.36774
3362	0.22124		53415.5	0.02315		64215.5	0.18764		97678.2	0.65029		108478	-0.0935		133614	0.00325		144413	0.04577		161424	0.36766
3364	0.22105		53417.5	0.02316		64217.5	0.18769		97680.2	0.65018		108480	-0.09352		133616	0.00325		144415	0.04578		161426	0.36757
3366	0.22088		53419.5	0.02316		64219.5	0.18776		97682.2	0.65003		108482	-0.09352		133618	0.00325		144417	0.04579		161428	0.36748
3368	0.2207		53421.5	0.02315		64221.5	0.18783		97684.2	0.64993		108484	-0.0935		133620	0.00325		144419	0.0458		161430	0.36739
3370	0.22098		53423.5	0.02316		64223.5	0.18789		97686.2	0.64983		108486	-0.09343		133622	0.00325		144421	0.04581		161432	0.3673
3372	0.222		53425.5	0.02321		64225.5	0.18795		97688.2	0.64973		108488	-0.09338		133624	0.00325		144423	0.04583		161434	0.36721
3374	0.2218		53427.5	0.02322		64227.5	0.18783		97690.2	0.64963		108490	-0.0934		133626	0.00325		144425	0.04584		161436	0.36712
3376	0.22159		53429.5	0.02322		64229.5	0.18769		97692.2	0.64953		108492	-0.09342		133628	0.00325		144427	0.04585		161438	0.36703
3378	0.2214		53431.5	0.02321		64231.5	0.18773		97694.2	0.64942		108494	-0.09343		133630	0.00324		144429	0.04586		161440	0.36693
3380	0.22121		53433.5	0.02321		64233.5	0.1878		97696.2	0.64932		108496	-0.09345		133632	0.00324		144431	0.04587		161442	0.36684
3382	0.22101		53435.5	0.02321		64235.5	0.18786		97698.2	0.64921		108498	-0.0934		133634	0.00324		144433	0.04588		161444	0.36672
3384	0.22081		53437.5	0.0232		64237.5	0.18792		97700.2	0.64912		108500	-0.09337		133636	0.00324		144435	0.04589		161446	0.36652
3386	0.22059		53439.5	0.0232		64239.5	0.18798		97702.2	0.64902		108502	-0.09337		133638	0.00324		144437	0.04591		161448	0.36644
3388	0.22038		53441.5	0.02319		64241.5	0.18804		97704.2	0.64892		108504	-0.09319		133640	0.00324		144439	0.04592		161450	0.36635
3390	0.22019		53443.5	0.02319		64243.5	0.18813		97706.2	0.64883		108506	-0.09253		133642	0.00324		144441	0.04593		161452	0.36627
3392	0.22008		53445.5	0.02324		64245.5	0.18818		97708.2	0.64873		108508	-0.09255		133644	0.00324		144443	0.04595		161454	0.36619
3394	0.22006		53447.5	0.02326		64247.5	0.18821		97710.2	0.64862		108510	-0.09254		133646	0.00324		144445	0.04596		161456	0.3661
3396	0.21988		53449.5	0.02326		64249.5	0.188		97712.2	0.64853		108512	-0.09253		133648	0.00325		144447	0.04597		161458	0.36602
3398	0.21968		53451.5	0.02325		64251.5	0.18798		97714.2	0.64843		108514	-0.09254		133650	0.00326		144449	0.04597		161460	0.36593
3400	0.21948		53453.5	0.02325		64253.5	0.18805		97716.2	0.64833		108516	-0.09253		133652	0.00326		144451	0.04598		161462	0.36584
3402	0.2193		53455.5	0.02324		64255.5	0.1881		97718.2	0.64823		108518	-0.09256		133654	0.00327		144453	0.04599		161464	0.36575
3404	0.21911		53457.5	0.02324		64257.5	0.18798		97720.2	0.64814		108520	-0.09258		133656	0.00327		144455	0.04601		161466	0.36566
3406	0.2189		53459.5	0.02324		64259.5	0.18804		97722.2	0.64803		108522	-0.09261		133658	0.00328		144457	0.04602		161468	0.36557
3408	0.2187		53461.5	0.02323		64261.5	0.18811		97724.2	0.64792		108524	-0.09262		133660	0.00327		144459	0.04604		161470	0.36549
3410	0.21852		53463.5	0.02323		64263.5	0.18816		97726.2	0.64782		108526	-0.09261		133662	0.00327		144461	0.04605		161472	0.3654
3412	0.21833		53465.5	0.02329		64265.5	0.18821		97728.2	0.64772		108528	-0.09258		133664	0.00328		144463	0.04606		161474	0.36531
3414	0.21814		53467.5	0.02329		64267.5	0.18828		97730.2	0.64763		108530	-0.09259		133666	0.00328		144465	0.04607		161476	0.36521
3416	0.21795		53469.5	0.02329		64269.5	0.18816		97732.2	0.64752		108532	-0.09259		133668	0.00328		144467	0.04608		161478	0.36512
3418	0.21777		53471.5	0.02329		64271.5	0.18803		97734.2	0.64741		108534	-0.09257		133670	0.00328		144469	0.04609		161480	0.36504
3420	0.21759		53473.5	0.02329		64273.5	0.18809		97736.2	0.6473		108536	-0.09257		133672	0.00328		144471	0.0461		161482	0.36495
3422	0.21742		53475.5	0.02329		64275.5	0.18814		97738.2	0.64721		108538	-0.09258		133674	0.00328		144473	0.04612		161484	0.36488
3424	0.21721		53477.5	0.02329		64277.5	0.18819		97740.2	0.64709		108540	-0.09258		133676	0.00328		144475	0.04613		161486	0.36478
3426	0.21702		53479.5	0.02329		64279.5	0.18826		97742.2	0.64694		108542	-0.09261		133678	0.00328		144477	0.04614		161488	0.36469
3428	0.21683		53481.5	0.02328		64281.5	0.18832		97744.2	0.64685		108544	-0.09263		133680	0.00327		144479	0.04615		161490	0.36461
3430	0.21664		53483.5	0.02327		64283.5	0.18839		97746.2	0.64675		108546	-0.09263		133682	0.00327		144481	0.04617		161492	0.36452
3432	0.21787		53485.5	0.02334		64285.5	0.18847		97748.2	0.64664		108548	-0.09266		133684	0.00327		144483	0.04618		161494	0.36445
3434	0.21792		53487.5	0.02336		64287.5	0.18854		97750.2	0.64655		108550	-0.09267		133686	0.00326		144485	0.04619		161496	0.36436
3436	0.21771		53489.5	0.02335		64289.5	0.18859		97752.2	0.64646		108552	-0.09177		133688	0.00326		144487	0.04621		161498	0.36428
3438	0.21751		53491.5	0.02335		64291.5	0.18834		97754.2	0.64636		108554	-0.09177		133690	0.00325		144489	0.04622		161500	0.3642
3440	0.21732		53493.5	0.02335		64293.5	0.18832		97756.2	0.64627		108556	-0.09181		133692	0.00325		144491	0.04623		161502	0.36411
3442	0.21713		53495.5	0.02334		64295.5	0.18835		97758.2	0.64617		108558	-0.09184		133694	0.00325		144493	0.04625		161504	0.36402
3444	0.21694		53497.5	0.02334		64297.5	0.18843		97760.2	0.64609		108560	-0.09183		133696	0.00326		144495	0.04626		161506	0.36394
3446	0.21673		53499.5	0.02335		64299.5	0.1885		97762.2	0.64599		108562	-0.09161		133698	0.00326		144497	0.04627		161508	0.36386
3448	0.21652		53501.5	0.02334		64301.5	0.18854		97764.2	0.6459		108564	-0.0916		133700	0.00326		144499	0.04628		161510	0.36379
3450	0.21631		53503.5	0.02334		64303.5	0.1886		97766.2	0.6458		108566	-0.09162		133702	0.00329		144501	0.04629		161512	0.36371
3452	0.21611		53505.5	0.02339		64305.5	0.18867		97768.2	0.64571		108568	-0.09164		133704	0.00331		144503	0.04631		161514	0.36363
3454	0.21614		53507.5	0.02341		64307.5	0.18875		97770.2	0.64561		108570	-0.09165		133706	0.00331		144505	0.04632		161516	0.36354
3456	0.216		53509.5	0.0234		64309.5	0.18882		97772.2	0.64551		108572	-0.09167		133708	0.0033		144507	0.04632		161518	0.36345
3458	0.2158		53511.5	0.0234		64311.5	0.18874		97774.2	0.64542		108574	-0.09169		133710	0.00331		144509	0.04634		161520	0.36337
3460	0.2156		53513.5	0.0234		64313.5	0.18852		97776.2	0.64532		108576	-0.09171		133712	0.00331		144511	0.04635		161522	0.36329
3462	0.21541		53515.5	0.02339		64315.5	0.18852		97778.2	0.64523		108578	-0.09174		133714	0.00332		144513	0.04636		161524	0.36319
3464	0.21522		53517.5	0.02338		64317.5	0.18857		97780.2	0.64513		108580	-0.09171		133716	0.00331		144515	0.04638		161526	0.3631
3466	0.21504		53519.5	0.02338		64319.5	0.18863		97782.2	0.64502		108582	-0.09173		133718	0.00331		144517	0.04639		161528	0.36289
3468	0.21487		53521.5	0.02337		64321.5	0.18871		97784.2	0.64492		108584	-0.09173		133720	0.00331		144519	0.0464		161530	0.3628
3470	0.21469		53523.5	0.02337		64323.5	0.18876		97786.2	0.64483		108586	-0.09169		133722	0.00331		144521	0.04642		161532	0.36274
3472	0.21448		53525.5	0.02343		64325.5	0.18883		97788.2	0.64474		108588	-0.0917		133724	0.00331		144523	0.04643		161534	0.36266
3474	0.21429		53527.5	0.02344		64327.5	0.1889		97790.2	0.64462		108590	-0.09169		133726	0.00331		144525	0.04644		161536	0.36258
3476	0.21411		53529.5	0.02344		64329.5	0.18879		97792.2	0.6445		108592	-0.09167		133728	0.00331		144527	0.04645		161538	0.36249
3478	0.21391		53531.5	0.02343		64331.5	0.18857		97794.2	0.6444		108594	-0.09163		133730	0.0033		144529	0.04646		161540	0.36241
3480	0.21374		53533.5	0.02343		64333.5	0.18838		97796.2	0.6443		108596	-0.09163		133732	0.00329		144531	0.04648		161542	0.36233
3482	0.21358		53535.5	0.02343		64335.5	0.18832		97798.2	0.64421		108598	-0.0911		133734	0.00329		144533	0.04649		161544	0.36224
3484	0.2134		53537.5	0.02342		64337.5	0.18838		97800.2	0.64412		108600	-0.09096		133736	0.00329		144535	0.0465		161546	0.36215
3486	0.21322		53539.5	0.02352		64339.5	0.18843		97802.2	0.64402		108602	-0.09103		133738	0.00329		144537	0.04652		161548	0.36206
3488	0.21304		53541.5	0.02354		64341.5	0.18848		97804.2	0.64392		108604	-0.09107		133740	0.00329		144539	0.04653		161550	0.36198
3490	0.21286		53543.5	0.02354		64343.5	0.18855		97806.2	0.64382		108606	-0.09109		133742	0.00329		144541	0.04654		161552	0.3619
3492	0.21267		53545.5	0.02359		64345.5	0.18861		97808.2	0.64373		108608	-0.09109		133744	0.0033		144543	0.04655		161554	0.36183
3494	0.21386		53547.5	0.02361		64347.5	0.18868		97810.2	0.64365		108610	-0.09112		133746	0.0033		144545	0.04656		161556	0.36175
3496	0.21396		53549.5	0.02361		64349.5	0.18875		97812.2	0.64356		108612	-0.09115		133748	0.0033		144547	0.04657		161558	0.36167
3498	0.21375		53551.5	0.02361		64351.5	0.18884		97814.2	0.64344		108614	-0.09116		133750	0.0033		144549	0.04658		161560	0.36159
3500	0.21356		53553.5	0.0236		64353.5	0.18881		97816.2	0.64335		108616	-0.09117		133752	0.00331		144551	0.0466		161562	0.36151
3502	0.21337		53555.5	0.02348		64355.5	0.1886		97818.2	0.64325		108618	-0.09117		133754	0.00331		144553	0.04661		161564	0.36142
3504	0.21318		53557.5	0.02347		64357.5	0.18866		97820.2	0.64315		108620	-0.09117		133756	0.00331		144555	0.04663		161566	0.36133
3506	0.21299		53559.5	0.02346		64359.5	0.18872		97822.2	0.64306		108622	-0.09116		133758	0.00331		144557	0.04664		161568	0.36125
3508	0.2128		53561.5	0.02344		64361.5	0.18877		97824.2	0.64296		108624	-0.09114		133760	0.00331		144559	0.04665		161570	0.36118
3510	0.2126		53563.5	0.02341		64363.5	0.18883		97826.2	0.64287		108626	-0.09111		133762	0.00331		144561	0.04666		161572	0.3611
3512	0.2124		53565.5	0.02345		64365.5	0.18889		97828.2	0.64277		108628	-0.09107		133764	0.00331		144563	0.04667		161574	0.36101
3514	0.21221		53567.5	0.02348		64367.5	0.18894		97830.2	0.64268		108630	-0.09106		133766	0.00331		144565	0.04668		161576	0.36093
3516	0.21222		53569.5	0.02349		64369.5	0.18901		97832.2	0.64258		108632	-0.09107		133768	0.0033		144567	0.0467		161578	0.36083
3518	0.2121		53571.5	0.0235		64371.5	0.18907		97834.2	0.64248		108634	-0.09109		133770	0.0033		144569	0.04671		161580	0.36075
3520	0.21189		53573.5	0.02349		64373.5	0.18913		97836.2	0.64239		108636	-0.09113		133772	0.0033		144571	0.04673		161582	0.36067
3522	0.21168		53575.5	0.0235		64375.5	0.18902		97838.2	0.64229		108638	-0.09116		133774	0.0033		144573	0.04674		161584	0.36058
3524	0.21147		53577.5	0.02351		64377.5	0.1889		97840.2	0.64216		108640	-0.09119		133776	0.0033		144575	0.04676		161586	0.3605
3526	0.21128		53579.5	0.0235		64379.5	0.18897		97842.2	0.64204		108642	-0.0911		133778	0.0033		144577	0.04677		161588	0.36042
3528	0.2111		53581.5	0.0235		64381.5	0.18903		97844.2	0.64196		108644	-0.09046		133780	0.00331		144579	0.04678		161590	0.36034
3530	0.21096		53583.5	0.02349		64383.5	0.18912		97846.2	0.64186		108646	-0.0905		133782	0.00331		144581	0.04678		161592	0.36026
3532	0.21077		53585.5	0.02353		64385.5	0.18919		97848.2	0.64179		108648	-0.09054		133784	0.00331		144583	0.0468		161594	0.36017
3534	0.21058		53587.5	0.02357		64387.5	0.18923		97850.2	0.64171		108650	-0.09058		133786	0.00331		144585	0.04682		161596	0.3601
3536	0.2104		53589.5	0.02357		64389.5	0.18931		97852.2	0.64162		108652	-0.09061		133788	0.00331		144587	0.04683		161598	0.36003
3538	0.2102		53591.5	0.02356		64391.5	0.18938		97854.2	0.64152		108654	-0.0906		133790	0.00331		144589	0.04684		161600	0.35994
3540	0.21003		53593.5	0.02356		64393.5	0.18945		97856.2	0.64144		108656	-0.09054		133792	0.00332		144591	0.04686		161602	0.35986
3542	0.20985		53595.5	0.02357		64395.5	0.18949		97858.2	0.64134		108658	-0.09056		133794	0.00332		144593	0.04687		161604	0.35977
3544	0.20967		53597.5	0.02362		64397.5	0.18923		97860.2	0.64124		108660	-0.09059		133796	0.00332		144595	0.04688		161606	0.3597
3546	0.20947		53599.5	0.02363		64399.5	0.18908		97862.2	0.64114		108662	-0.0906		133798	0.00332		144597	0.0469		161608	0.35962
3548	0.20927		53601.5	0.02362		64401.5	0.18912		97864.2	0.64104		108664	-0.09064		133800	0.00332		144599	0.04692		161610	0.35951
3550	0.20909		53603.5	0.02361		64403.5	0.18917		97866.2	0.64096		108666	-0.09067		133802	0.00332		144601	0.04692		161612	0.35932
3552	0.20891		53605.5	0.02364		64405.5	0.18922		97868.2	0.64087		108668	-0.09068		133804	0.0033		144603	0.04694		161614	0.35924
3554	0.20872		53607.5	0.02368		64407.5	0.18928		97870.2	0.64078		108670	-0.09068		133806	0.00329		144605	0.04696		161616	0.35916
3556	0.20883		53609.5	0.02368		64409.5	0.18935		97872.2	0.64067		108672	-0.09063		133808	0.00329		144607	0.04697		161618	0.35907
3558	0.20996		53611.5	0.02368		64411.5	0.18943		97874.2	0.64058		108674	-0.09063		133810	0.00329		144609	0.04698		161620	0.35899
3560	0.2098		53613.5	0.02368		64413.5	0.18953		97876.2	0.6405		108676	-0.09058		133812	0.00329		144611	0.04699		161622	0.35891
3562	0.20962		53615.5	0.02367		64415.5	0.1896		97878.2	0.64041		108678	-0.09059		133814	0.00329		144613	0.04701		161624	0.35885
3564	0.20945		53617.5	0.02367		64417.5	0.1895		97880.2	0.64031		108680	-0.0906		133816	0.00329		144615	0.04702		161626	0.35876
3566	0.20926		53619.5	0.02367		64419.5	0.18933		97882.2	0.64022		108682	-0.09062		133818	0.00329		144617	0.04704		161628	0.35866
3568	0.20908		53621.5	0.02366		64421.5	0.1894		97884.2	0.64013		108684	-0.09063		133820	0.0033		144619	0.04706		161630	0.35858
3570	0.20889		53623.5	0.02366		64423.5	0.18946		97886.2	0.64004		108686	-0.09065		133822	0.00331		144621	0.04707		161632	0.3585
3572	0.20868		53625.5	0.02369		64425.5	0.18951		97888.2	0.63995		108688	-0.09067		133824	0.00331		144623	0.04708		161634	0.35842
3574	0.20849		53627.5	0.02373		64427.5	0.18956		97890.2	0.63986		108690	-0.0901		133826	0.00331		144625	0.04709		161636	0.35835
3576	0.20829		53629.5	0.02373		64429.5	0.18962		97892.2	0.63977		108692	-0.08993		133828	0.0033		144627	0.0471		161638	0.35827
3578	0.20811		53631.5	0.02372		64431.5	0.1897		97894.2	0.63968		108694	-0.08995		133830	0.0033		144629	0.04711		161640	0.35819
3580	0.2079		53633.5	0.02371		64433.5	0.18977		97896.2	0.63959		108696	-0.08998		133832	0.00329		144631	0.04713		161642	0.35812
3582	0.20797		53635.5	0.02371		64435.5	0.18983		97898.2	0.63951		108698	-0.08985		133834	0.00329		144633	0.04714		161644	0.35802
3584	0.20779		53637.5	0.0237		64437.5	0.18989		97900.2	0.63937		108700	-0.08976		133836	0.00329		144635	0.04715		161646	0.35794
3586	0.20759		53639.5	0.0237		64439.5	0.1897		97902.2	0.63926		108702	-0.08977		133838	0.0033		144637	0.04716		161648	0.35787
3588	0.2074		53641.5	0.02369		64441.5	0.18961		97904.2	0.63916		108704	-0.08977		133840	0.0033		144639	0.04718		161650	0.35779
3590	0.20721		53643.5	0.02367		64443.5	0.18966		97906.2	0.63906		108706	-0.0898		133842	0.00331		144641	0.0472		161652	0.35771
3592	0.20702		53645.5	0.02369		64445.5	0.1897		97908.2	0.63897		108708	-0.08983		133844	0.00331		144643	0.04721		161654	0.35764
3594	0.20684		53647.5	0.02374		64447.5	0.18978		97910.2	0.63888		108710	-0.08986		133846	0.00331		144645	0.04723		161656	0.35757
3596	0.20667		53649.5	0.02374		64449.5	0.18985		97912.2	0.6388		108712	-0.08989		133848	0.00332		144647	0.04724		161658	0.35749
3598	0.20649		53651.5	0.02374		64451.5	0.18992		97914.2	0.63872		108714	-0.08991		133850	0.00332		144649	0.04726		161660	0.35741
3600	0.20632		53653.5	0.02373		64453.5	0.18998		97916.2	0.63863		108716	-0.08989		133852	0.00332		144651	0.04727		161662	0.35733
3602	0.20615		53655.5	0.02373		64455.5	0.19006		97918.2	0.63855		108718	-0.08991		133854	0.00332		144653	0.04729		161664	0.35726
3604	0.20598		53657.5	0.02372		64457.5	0.19004		97920.2	0.63845		108720	-0.08991		133856	0.00332		144655	0.0473		161666	0.35718
3606	0.2058		53659.5	0.02372		64459.5	0.18991		97922.2	0.63836		108722	-0.08985		133858	0.00332		144657	0.04731		161668	0.3571
3608	0.20562		53661.5	0.02372		64461.5	0.18963		97924.2	0.63827		108724	-0.08983		133860	0.00332		144659	0.04733		161670	0.35703
3610	0.20545		53663.5	0.02373		64463.5	0.18968		97926.2	0.63818		108726	-0.08983		133862	0.00332		144661	0.04735		161672	0.35694
3612	0.20529		53665.5	0.02376		64465.5	0.18972		97928.2	0.63808		108728	-0.08986		133864	0.00332		144663	0.04736		161674	0.35686
3614	0.2051		53667.5	0.02382		64467.5	0.18978		97930.2	0.63798		108730	-0.08988		133866	0.00332		144665	0.04738		161676	0.35678
3616	0.20546		53669.5	0.02382		64469.5	0.18984		97932.2	0.63788		108732	-0.08989		133868	0.00331		144667	0.04739		161678	0.3567
3618	0.2063		53671.5	0.02383		64471.5	0.18989		97934.2	0.63778		108734	-0.0899		133870	0.00331		144669	0.0474		161680	0.35663
3620	0.20612		53673.5	0.02383		64473.5	0.18996		97936.2	0.63769		108736	-0.0897		133872	0.00332		144671	0.04742		161682	0.35656
3622	0.20595		53675.5	0.02382		64475.5	0.19002		97938.2	0.63759		108738	-0.08932		133874	0.00332		144673	0.04744		161684	0.35648
3624	0.20575		53677.5	0.02382		64477.5	0.19009		97940.2	0.6375		108740	-0.08933		133876	0.00332		144675	0.04745		161686	0.3564
3626	0.20557		53679.5	0.02381		64479.5	0.19015		97942.2	0.6374		108742	-0.08937		133878	0.00332		144677	0.04747		161688	0.35632
3628	0.20537		53681.5	0.0238		64481.5	0.19009		97944.2	0.63731		108744	-0.08938		133880	0.00332		144679	0.04748		161690	0.35625
3630	0.20519		53683.5	0.0238		64483.5	0.18992		97946.2	0.63722		108746	-0.0894		133882	0.00333		144681	0.04749		161692	0.35608
3632	0.20501		53685.5	0.0238		64485.5	0.18994		97948.2	0.63713		108748	-0.08943		133884	0.00332		144683	0.04751		161694	0.35595
3634	0.20483		53687.5	0.02384		64487.5	0.18999		97950.2	0.63699		108750	-0.08947		133886	0.00333		144685	0.04752		161696	0.35587
3636	0.20476		53689.5	0.02385		64489.5	0.19005		97952.2	0.63689		108752	-0.08949		133888	0.00333		144687	0.04754		161698	0.35579
3638	0.20477		53691.5	0.02393		64491.5	0.19008		97954.2	0.6368		108754	-0.08951		133890	0.00333		144689	0.04755		161700	0.35572
3640	0.20458		53693.5	0.02401		64493.5	0.19014		97956.2	0.63671		108756	-0.08951		133892	0.00332		144691	0.04756		161702	0.35565
3642	0.20438		53695.5	0.02401		64495.5	0.1902		97958.2	0.63662		108758	-0.08952		133894	0.00332		144693	0.04758		161704	0.35557
3644	0.20421		53697.5	0.02401		64497.5	0.19027		97960.2	0.63652		108760	-0.08953		133896	0.00332		144695	0.0476		161706	0.3555
3646	0.20401		53699.5	0.02401		64499.5	0.19034		97962.2	0.63643		108762	-0.08956		133898	0.00332		144697	0.04762		161708	0.35542
3648	0.20383		53701.5	0.02402		64501.5	0.1904		97964.2	0.63635		108764	-0.08952		133900	0.00332		144699	0.04763		161710	0.35535
3650	0.2037		53703.5	0.02401		64503.5	0.19023		97966.2	0.63626		108766	-0.08953		133902	0.00332		144701	0.04765		161712	0.35526
3652	0.20352		53705.5	0.024		64505.5	0.19014		97968.2	0.63619		108768	-0.08954		133904	0.00331		144703	0.04766		161714	0.35518
3654	0.20334		53707.5	0.02406		64507.5	0.1902		97970.2	0.63611		108770	-0.08954		133906	0.00332		144705	0.04767		161716	0.35509
3656	0.20316		53709.5	0.02407		64509.5	0.19027		97972.2	0.63602		108772	-0.08954		133908	0.00331		144707	0.04769		161718	0.35502
3658	0.20299		53711.5	0.02407		64511.5	0.19033		97974.2	0.63594		108774	-0.08955		133910	0.00332		144709	0.0477		161720	0.35495
3660	0.20282		53713.5	0.02408		64513.5	0.19035		97976.2	0.63585		108776	-0.08956		133912	0.00331		144711	0.04771		161722	0.35487
3662	0.20265		53715.5	0.02408		64515.5	0.19038		97978.2	0.63577		108778	-0.08959		133914	0.00331		144713	0.04773		161724	0.35479
3664	0.20248		53717.5	0.02408		64517.5	0.19045		97980.2	0.63567		108780	-0.08962		133916	0.00331		144715	0.04775		161726	0.35472
3666	0.2023		53719.5	0.02407		64519.5	0.19052		97982.2	0.63558		108782	-0.08921		133918	0.0033		144717	0.04776		161728	0.35464
3668	0.20211		53721.5	0.02407		64521.5	0.19059		97984.2	0.63548		108784	-0.08898		133920	0.0033		144719	0.04778		161730	0.35456
3670	0.20192		53723.5	0.02406		64523.5	0.19057		97986.2	0.63539		108786	-0.08902		133922	0.00331		144721	0.04779		161732	0.35449
3672	0.20175		53725.5	0.02406		64525.5	0.19037		97988.2	0.6353		108788	-0.08905		133924	0.00331		144723	0.0478		161734	0.35442
3674	0.20159		53727.5	0.02413		64527.5	0.19039		97990.2	0.63521		108790	-0.08904		133926	0.00332		144725	0.04781		161736	0.35434
3676	0.20141		53729.5	0.02414		64529.5	0.19017		97992.2	0.63512		108792	-0.08903		133928	0.00331		144727	0.04783		161738	0.35427
3678	0.20122		53731.5	0.02415		64531.5	0.19012		97994.2	0.63503		108794	-0.08904		133930	0.00331		144729	0.04784		161740	0.35419
3680	0.20225		53733.5	0.02415		64533.5	0.19018		97996.2	0.63494		108796	-0.08904		133932	0.00332		144731	0.04787		161742	0.35411
3682	0.20257		53735.5	0.02415		64535.5	0.19026		97998.2	0.63485		108798	-0.08905		133934	0.00332		144733	0.04788		161744	0.35405
3684	0.20239		53737.5	0.02414		64537.5	0.19033		98000.2	0.63473		108800	-0.08906		133936	0.00335		144735	0.0479		161746	0.35398
3686	0.20219		53739.5	0.02413		64539.5	0.1904		98002.2	0.63463		108802	-0.08904		133938	0.00336		144737	0.04791		161748	0.3539
3688	0.202		53741.5	0.02413		64541.5	0.19048		98004.2	0.63455		108804	-0.08904		133940	0.00336		144739	0.04793		161750	0.35382
3690	0.20183		53743.5	0.02413		64543.5	0.19054		98006.2	0.63447		108806	-0.08904		133942	0.00336		144741	0.04794		161752	0.35375
3692	0.20167		53745.5	0.02413		64545.5	0.19044		98008.2	0.63437		108808	-0.08906		133944	0.00336		144743	0.04796		161754	0.35367
3694	0.20149		53747.5	0.02419		64547.5	0.19029		98010.2	0.63427		108810	-0.08906		133946	0.00336		144745	0.04798		161756	0.3536
3696	0.20131		53749.5	0.02421		64549.5	0.19035		98012.2	0.63417		108812	-0.08904		133948	0.00336		144747	0.04799		161758	0.35352
3698	0.20112		53751.5	0.02421		64551.5	0.19041		98014.2	0.63407		108814	-0.08904		133950	0.00335		144749	0.04801		161760	0.35344
3700	0.20093		53753.5	0.0242		64553.5	0.19048		98016.2	0.63399		108816	-0.08906		133952	0.00334		144751	0.04803		161762	0.35335
3702	0.20074		53755.5	0.02419		64555.5	0.19053		98018.2	0.63389		108818	-0.08908		133954	0.00334		144753	0.04804		161764	0.35328
3704	0.20057		53757.5	0.02418		64557.5	0.19058		98020.2	0.6338		108820	-0.08908		133956	0.00334		144755	0.04806		161766	0.35321
3706	0.20061		53759.5	0.02417		64559.5	0.19065		98022.2	0.63371		108822	-0.08909		133958	0.00334		144757	0.04808		161768	0.35314
3708	0.20047		53761.5	0.02417		64561.5	0.19073		98024.2	0.63362		108824	-0.08911		133960	0.00333		144759	0.04809		161770	0.35304
3710	0.20028		53763.5	0.02417		64563.5	0.1908		98026.2	0.63354		108826	-0.08909		133962	0.00333		144761	0.04811		161772	0.35296
3712	0.20009		53765.5	0.02416		64565.5	0.19087		98028.2	0.63346		108828	-0.08886		133964	0.00334		144763	0.04812		161774	0.35274
3714	0.19992		53767.5	0.02422		64567.5	0.19068		98030.2	0.63337		108830	-0.08835		133966	0.00335		144765	0.04813		161776	0.35267
3716	0.19975		53769.5	0.02424		64569.5	0.19062		98032.2	0.6333		108832	-0.08838		133968	0.00335		144767	0.04815		161778	0.3526
3718	0.19957		53771.5	0.02424		64571.5	0.19067		98034.2	0.63321		108834	-0.08841		133970	0.00336		144769	0.04817		161780	0.35253
3720	0.1994		53773.5	0.02422		64573.5	0.19072		98036.2	0.63311		108836	-0.08844		133972	0.00336		144771	0.04818		161782	0.35245
3722	0.19921		53775.5	0.02422		64575.5	0.19077		98038.2	0.63301		108838	-0.08845		133974	0.00336		144773	0.0482		161784	0.35237
3724	0.19902		53777.5	0.02422		64577.5	0.19083		98040.2	0.63293		108840	-0.08847		133976	0.00336		144775	0.04821		161786	0.35229
3726	0.19884		53779.5	0.02422		64579.5	0.1909		98042.2	0.63285		108842	-0.0885		133978	0.00336		144777	0.04823		161788	0.35222
3728	0.19867		53781.5	0.02423		64581.5	0.19097		98044.2	0.63277		108844	-0.08852		133980	0.00336		144779	0.04824		161790	0.35214
3730	0.1985		53783.5	0.02422		64583.5	0.19105		98046.2	0.63267		108846	-0.08852		133982	0.00336		144781	0.04825		161792	0.35206
3732	0.19833		53785.5	0.02421		64585.5	0.19112		98048.2	0.63258		108848	-0.08852		133984	0.00336		144783	0.04827		161794	0.35198
3734	0.19815		53787.5	0.02425		64587.5	0.19111		98050.2	0.63246		108850	-0.08852		133986	0.00336		144785	0.04829		161796	0.35191
3736	0.19797		53789.5	0.02429		64589.5	0.19086		98052.2	0.63236		108852	-0.08851		133988	0.00336		144787	0.04831		161798	0.35184
3738	0.19783		53791.5	0.02429		64591.5	0.19093		98054.2	0.63226		108854	-0.08852		133990	0.00336		144789	0.04832		161800	0.35176
3740	0.19765		53793.5	0.02429		64593.5	0.19098		98056.2	0.63217		108856	-0.0885		133992	0.00336		144791	0.04834		161802	0.35169
3742	0.19747		53795.5	0.02429		64595.5	0.19102		98058.2	0.6321		108858	-0.08849		133994	0.00336		144793	0.04835		161804	0.35161
3744	0.19729		53797.5	0.02428		64597.5	0.19107		98060.2	0.63202		108860	-0.0885		133996	0.00336		144795	0.04836		161806	0.35153
3746	0.19776		53799.5	0.02428		64599.5	0.19101		98062.2	0.63194		108862	-0.08849		133998	0.00336		144797	0.04837		161808	0.35145
3748	0.19834		53801.5	0.02427		64601.5	0.19105		98064.2	0.63184		108864	-0.08852		134000	0.00336		144799	0.04839		161810	0.35139
3750	0.19814		53803.5	0.02426		64603.5	0.19112		98066.2	0.63175		108866	-0.08854		134002	0.00336		144801	0.04841		161812	0.35131
3752	0.19795		53805.5	0.02426		64605.5	0.19119		98068.2	0.63166		108868	-0.08856		134004	0.00336		144803	0.04842		161814	0.35123
3754	0.19778		53807.5	0.02428		64607.5	0.19126		98070.2	0.63158		108870	-0.08856		134006	0.00336		144805	0.04844		161816	0.35116
3756	0.19759		53809.5	0.02432		64609.5	0.19117		98072.2	0.6315		108872	-0.08856		134008	0.00336		144807	0.04847		161818	0.35109
3758	0.19739		53811.5	0.02432		64611.5	0.19104		98074.2	0.6314		108874	-0.08856		134010	0.00335		144809	0.04849		161820	0.35102
3760	0.1972		53813.5	0.02432		64613.5	0.19109		98076.2	0.63132		108876	-0.08824		134012	0.00336		144811	0.0485		161822	0.35093
3762	0.197		53815.5	0.02431		64615.5	0.19115		98078.2	0.63123		108878	-0.08796		134014	0.00336		144813	0.04851		161824	0.35084
3764	0.19679		53817.5	0.0243		64617.5	0.19121		98080.2	0.63116		108880	-0.088		134016	0.00336		144815	0.04853		161826	0.35078
3766	0.1966		53819.5	0.02429		64619.5	0.19127		98082.2	0.63106		108882	-0.08804		134018	0.00336		144817	0.04855		161828	0.35071
3768	0.19673		53821.5	0.02429		64621.5	0.19132		98084.2	0.63096		108884	-0.088		134020	0.00335		144819	0.04856		161830	0.35063
3770	0.19661		53823.5	0.02428		64623.5	0.19139		98086.2	0.63086		108886	-0.08798		134022	0.00335		144821	0.04858		161832	0.35057
3772	0.19674		53825.5	0.02427		64625.5	0.19146		98088.2	0.63078		108888	-0.08799		134024	0.00335		144823	0.0486		161834	0.3505
3774	0.19659		53827.5	0.02434		64627.5	0.19153		98090.2	0.6307		108890	-0.088		134026	0.00335		144825	0.04862		161836	0.35042
3776	0.19641		53829.5	0.0245		64629.5	0.19159		98092.2	0.63063		108892	-0.08802		134028	0.00336		144827	0.04863		161838	0.35035
3778	0.19623		53831.5	0.02452		64631.5	0.19138		98094.2	0.63054		108894	-0.08805		134030	0.00336		144829	0.04865		161840	0.35027
3780	0.19605		53833.5	0.02455		64633.5	0.19133		98096.2	0.63046		108896	-0.08807		134032	0.00335		144831	0.04866		161842	0.35019
3782	0.19588		53835.5	0.02456		64635.5	0.19137		98098.2	0.63036		108898	-0.08808		134034	0.00336		144833	0.04868		161844	0.35012
3784	0.19572		53837.5	0.02457		64637.5	0.19142		98100.2	0.63024		108900	-0.08808		134036	0.00336		144835	0.04869		161846	0.35004
3786	0.19555		53839.5	0.02458		64639.5	0.19148		98102.2	0.63013		108902	-0.08806		134038	0.00336		144837	0.04871		161848	0.34997
3788	0.19535		53841.5	0.02458		64641.5	0.19154		98104.2	0.63004		108904	-0.08807		134040	0.00336		144839	0.04872		161850	0.34988
3790	0.19519		53843.5	0.02458		64643.5	0.19159		98106.2	0.62994		108906	-0.08807		134042	0.00336		144841	0.04873		161852	0.34981
3792	0.19501		53845.5	0.02458		64645.5	0.19166		98108.2	0.62985		108908	-0.08807		134044	0.00336		144843	0.04875		161854	0.34974
3794	0.19485		53847.5	0.02455		64647.5	0.19173		98110.2	0.62976		108910	-0.08806		134046	0.00336		144845	0.04877		161856	0.34956
3796	0.19469		53849.5	0.02458		64649.5	0.19181		98112.2	0.62968		108912	-0.08804		134048	0.00335		144847	0.04879		161858	0.34944
3798	0.19452		53851.5	0.02457		64651.5	0.19187		98114.2	0.6296		108914	-0.08801		134050	0.00335		144849	0.04881		161860	0.34937
3800	0.19436		53853.5	0.02456		64653.5	0.19164		98116.2	0.62951		108916	-0.08802		134052	0.00335		144851	0.04883		161862	0.34929
3802	0.19419		53855.5	0.02455		64655.5	0.19162		98118.2	0.62943		108918	-0.088		134054	0.00335		144853	0.04884		161864	0.34922
3804	0.19403		53857.5	0.02454		64657.5	0.19165		98120.2	0.62933		108920	-0.08799		134056	0.00336		144855	0.04886		161866	0.34915
3806	0.19387		53859.5	0.02454		64659.5	0.19154		98122.2	0.62924		108922	-0.08796		134058	0.00336		144857	0.04888		161868	0.34908
3808	0.19368		53861.5	0.02453		64661.5	0.19159		98124.2	0.62915		108924	-0.08775		134060	0.00336		144859	0.0489		161870	0.349
3810	0.19411		53863.5	0.02451		64663.5	0.19165		98126.2	0.62907		108926	-0.0874		134062	0.00336		144861	0.04891		161872	0.34892
3812	0.19482		53865.5	0.02449		64665.5	0.19172		98128.2	0.62898		108928	-0.08743		134064	0.00336		144863	0.04892		161874	0.34884
3814	0.19463		53867.5	0.02449		64667.5	0.19177		98130.2	0.62891		108930	-0.08745		134066	0.00336		144865	0.04894		161876	0.34877
3816	0.19445		53869.5	0.02456		64669.5	0.19185		98132.2	0.62882		108932	-0.08747		134068	0.00336		144867	0.04896		161878	0.34871
3818	0.19428		53871.5	0.02456		64671.5	0.19192		98134.2	0.62874		108934	-0.08747		134070	0.00336		144869	0.04898		161880	0.34864
3820	0.19411		53873.5	0.02456		64673.5	0.1919		98136.2	0.62866		108936	-0.08749		134072	0.00336		144871	0.04899		161882	0.34859
3822	0.19392		53875.5	0.02454		64675.5	0.19168		98138.2	0.62858		108938	-0.08748		134074	0.00336		144873	0.049		161884	0.34852
3824	0.19383		53877.5	0.02454		64677.5	0.19169		98140.2	0.62849		108940	-0.08744		134076	0.00336		144875	0.04902		161886	0.34846
3826	0.19383		53879.5	0.02454		64679.5	0.19175		98142.2	0.62841		108942	-0.08734		134078	0.00336		144877	0.04905		161888	0.34838
3828	0.19367		53881.5	0.02453		64681.5	0.19181		98144.2	0.62834		108944	-0.08723		134080	0.00336		144879	0.04906		161890	0.34831
3830	0.1935		53883.5	0.02452		64683.5	0.19186		98146.2	0.62824		108946	-0.08723		134082	0.00336		144881	0.04908		161892	0.34824
3832	0.19333		53885.5	0.02451		64685.5	0.19193		98148.2	0.62815		108948	-0.08723		134084	0.00336		144883	0.04909		161894	0.34816
3834	0.19313		53887.5	0.0245		64687.5	0.19198		98150.2	0.62805		108950	-0.08723		134086	0.00336		144885	0.04911		161896	0.34808
3836	0.19294		53889.5	0.02458		64689.5	0.19204		98152.2	0.62797		108952	-0.08724		134088	0.00336		144887	0.04913		161898	0.34801
3838	0.19277		53891.5	0.02457		64691.5	0.19209		98154.2	0.62788		108954	-0.08725		134090	0.00336		144889	0.04915		161900	0.34794
3840	0.19258		53893.5	0.02457		64693.5	0.19216		98156.2	0.6278		108956	-0.08726		134092	0.00336		144891	0.04917		161902	0.34787
3842	0.19241		53895.5	0.02456		64695.5	0.1921		98158.2	0.6277		108958	-0.08728		134094	0.00336		144893	0.04918		161904	0.3478
3844	0.19222		53897.5	0.02455		64697.5	0.19192		98160.2	0.6276		108960	-0.08731		134096	0.00336		144895	0.0492		161906	0.34773
3846	0.19205		53899.5	0.02454		64699.5	0.19196		98162.2	0.62748		108962	-0.08734		134098	0.00336		144897	0.04922		161908	0.34767
3848	0.19188		53901.5	0.02454		64701.5	0.19202		98164.2	0.62739		108964	-0.08736		134100	0.00336		144899	0.04923		161910	0.3476
3850	0.19173		53903.5	0.02453		64703.5	0.19208		98166.2	0.62731		108966	-0.08736		134102	0.00336		144901	0.04925		161912	0.34752
3852	0.19157		53905.5	0.02452		64705.5	0.19214		98168.2	0.62724		108968	-0.08737		134104	0.00337		144903	0.04927		161914	0.34744
3854	0.1914		53907.5	0.02451		64707.5	0.19218		98170.2	0.62716		108970	-0.08731		134106	0.00337		144905	0.04929		161916	0.34736
3856	0.19122		53909.5	0.02455		64709.5	0.19222		98172.2	0.62707		108972	-0.08731		134108	0.00336		144907	0.04931		161918	0.34729
3858	0.19106		53911.5	0.02458		64711.5	0.19204		98174.2	0.627		108974	-0.08693		134110	0.00336		144909	0.04933		161920	0.34722
3860	0.1909		53913.5	0.02457		64713.5	0.19197		98176.2	0.62692		108976	-0.08683		134112	0.00335		144911	0.04935		161922	0.34715
3862	0.19073		53915.5	0.02457		64715.5	0.19201		98178.2	0.62684		108978	-0.08683		134114	0.00335		144913	0.04936		161924	0.34708
3864	0.19055		53917.5	0.02457		64717.5	0.19181		98180.2	0.62675		108980	-0.08685		134116	0.00335		144915	0.04938		161926	0.34702
3866	0.19039		53919.5	0.02457		64719.5	0.19174		98182.2	0.62666		108982	-0.08686		134118	0.00336		144917	0.04939		161928	0.34695
3868	0.19023		53921.5	0.02456		64721.5	0.19179		98184.2	0.62658		108984	-0.0869		134120	0.00336		144919	0.04941		161930	0.34689
3870	0.19035		53923.5	0.02456		64723.5	0.19185		98186.2	0.6265		108986	-0.08692		134122	0.00336		144921	0.04943		161932	0.34681
3872	0.19022		53925.5	0.02455		64725.5	0.19192		98188.2	0.62641		108988	-0.08693		134124	0.00336		144923	0.04944		161934	0.34674
3874	0.19138		53927.5	0.02454		64727.5	0.19197		98190.2	0.62631		108990	-0.08696		134126	0.00336		144925	0.04945		161936	0.34667
3876	0.1913		53929.5	0.02458		64729.5	0.19205		98192.2	0.62623		108992	-0.08698		134128	0.00336		144927	0.04947		161938	0.34661
3878	0.19114		53931.5	0.02463		64731.5	0.19213		98194.2	0.62615		108994	-0.08698		134130	0.00336		144929	0.04949		161940	0.34654
3880	0.19096		53933.5	0.02463		64733.5	0.19221		98196.2	0.62607		108996	-0.08696		134132	0.0034		144931	0.04952		161942	0.34646
3882	0.19085		53935.5	0.02463		64735.5	0.19227		98198.2	0.62599		108998	-0.08696		134134	0.00339		144933	0.04954		161944	0.3464
3884	0.19066		53937.5	0.02464		64737.5	0.19232		98200.2	0.62591		109000	-0.08698		134136	0.00339		144935	0.04956		161946	0.34632
3886	0.19049		53939.5	0.02464		64739.5	0.19202		98202.2	0.62582		109002	-0.08695		134138	0.00339		144937	0.04958		161948	0.34615
3888	0.19031		53941.5	0.02463		64741.5	0.19206		98204.2	0.62573		109004	-0.08696		134140	0.00339		144939	0.0496		161950	0.34604
3890	0.19015		53943.5	0.02463		64743.5	0.19212		98206.2	0.62565		109006	-0.08699		134142	0.0034		144941	0.04962		161952	0.34598
3892	0.19006		53945.5	0.02462		64745.5	0.19218		98208.2	0.62557		109008	-0.08701		134144	0.0034		144943	0.04963		161954	0.34589
3894	0.19008		53947.5	0.02462		64747.5	0.19224		98210.2	0.62548		109010	-0.08701		134146	0.0034		144945	0.04966		161956	0.34581
3896	0.18992		53949.5	0.02465		64749.5	0.19229		98212.2	0.62535		109012	-0.087		134148	0.0034		144947	0.04968		161958	0.34574
3898	0.18974		53951.5	0.02469		64751.5	0.19234		98214.2	0.62526		109014	-0.08698		134150	0.0034		144949	0.0497		161960	0.34568
3900	0.18956		53953.5	0.02469		64753.5	0.19241		98216.2	0.62519		109016	-0.08698		134152	0.00339		144951	0.04972		161962	0.34562
3902	0.18939		53955.5	0.02468		64755.5	0.19249		98218.2	0.6251		109018	-0.08694		134154	0.00339		144953	0.04974		161964	0.34555
3904	0.18923		53957.5	0.02478		64757.5	0.19257		98220.2	0.62502		109020	-0.08664		134156	0.00339		144955	0.04976		161966	0.34549
3906	0.18907		53959.5	0.02483		64759.5	0.19257		98222.2	0.62493		109022	-0.08647		134158	0.00339		144957	0.04978		161968	0.34541
3908	0.18891		53961.5	0.02483		64761.5	0.19234		98224.2	0.62485		109024	-0.0865		134160	0.00339		144959	0.0498		161970	0.34533
3910	0.18875		53963.5	0.02483		64763.5	0.19222		98226.2	0.62477		109026	-0.08653		134162	0.00339		144961	0.04982		161972	0.34527
3912	0.1886		53965.5	0.02483		64765.5	0.19226		98228.2	0.62469		109028	-0.08652		134164	0.00338		144963	0.04984		161974	0.34521
3914	0.18843		53967.5	0.02483		64767.5	0.19231		98230.2	0.6246		109030	-0.08654		134166	0.00339		144965	0.04987		161976	0.34514
3916	0.18826		53969.5	0.02485		64769.5	0.19237		98232.2	0.62453		109032	-0.08656		134168	0.00339		144967	0.04989		161978	0.34507
3918	0.18809		53971.5	0.0249		64771.5	0.19242		98234.2	0.62444		109034	-0.08659		134170	0.00338		144969	0.04991		161980	0.345
3920	0.18793		53973.5	0.0249		64773.5	0.19247		98236.2	0.62436		109036	-0.08661		134172	0.00339		144971	0.04992		161982	0.34493
3922	0.18777		53975.5	0.0249		64775.5	0.19253		98238.2	0.62426		109038	-0.0866		134174	0.00339		144973	0.04995		161984	0.34487
3924	0.1876		53977.5	0.02491		64777.5	0.19262		98240.2	0.62416		109040	-0.08659		134176	0.00339		144975	0.04997		161986	0.3448
3926	0.18746		53979.5	0.0249		64779.5	0.19269		98242.2	0.62409		109042	-0.08659		134178	0.00339		144977	0.04999		161988	0.34473
3928	0.18732		53981.5	0.0249		64781.5	0.19267		98244.2	0.62401		109044	-0.08656		134180	0.00339		144979	0.05001		161990	0.34467
3930	0.18717		53983.5	0.02489		64783.5	0.19249		98246.2	0.62392		109046	-0.08656		134182	0.00339		144981	0.05003		161992	0.3446
3932	0.18702		53985.5	0.02489		64785.5	0.19251		98248.2	0.62384		109048	-0.08656		134184	0.0034		144983	0.05006		161994	0.34427
3934	0.18688		53987.5	0.02489		64787.5	0.19255		98250.2	0.62375		109050	-0.08652		134186	0.0034		144985	0.05008		161996	0.34434
3936	0.18673		53989.5	0.0249		64789.5	0.19261		98252.2	0.62366		109052	-0.08651		134188	0.00339		144987	0.05011		161998	0.3443
3938	0.18685		53991.5	0.02495		64791.5	0.19268		98254.2	0.62358		109054	-0.08653		134190	0.00339		144989	0.05013		162000	0.34425
3940	0.18671		53993.5	0.02496		64793.5	0.19273		98256.2	0.62349		109056	-0.08651		134192	0.00339		144991	0.05015		162002	0.34419
3942	0.18783		53995.5	0.02496		64795.5	0.19279		98258.2	0.62341		109058	-0.0865		134194	0.00339		144993	0.05018		162004	0.34412
3944	0.18789		53997.5	0.02496		64797.5	0.19287		98260.2	0.62333		109060	-0.08649		134196	0.00339		144995	0.05019		162006	0.34406
3946	0.18773		53999.5	0.02496		64799.5	0.19295		98262.2	0.62325		109062	-0.08648		134198	0.00339		144997	0.05021		162008	0.34399
3948	0.18756		54001.5	0.02496		64801.5	0.19301		98264.2	0.62317		109064	-0.08648		134200	0.00338		144999	0.05022		162010	0.34393
3950	0.18738		54003.5	0.02495		64803.5	0.19292		98266.2	0.62309		109066	-0.08647		134202	0.00338		145001	0.05025		162012	0.34387
3952	0.18722		54005.5	0.02495		64805.5	0.19276		98268.2	0.623		109068	-0.08611		134204	0.00339		145003	0.05027		162014	0.34381
3954	0.18705		54007.5	0.02495		64807.5	0.1928		98270.2	0.62292		109070	-0.08601		134206	0.00339		145005	0.0503		162016	0.34375
3956	0.1869		54009.5	0.02494		64809.5	0.19284		98272.2	0.62281		109072	-0.08604		134208	0.0034		145007	0.05032		162018	0.34368
3958	0.18672		54011.5	0.02499		64811.5	0.19288		98274.2	0.6227		109074	-0.08605		134210	0.00339		145009	0.05034		162020	0.34362
3960	0.18655		54013.5	0.02501		64813.5	0.19293		98276.2	0.62261		109076	-0.08605		134212	0.00339		145011	0.05036		162022	0.34354
3962	0.18639		54015.5	0.025		64815.5	0.19299		98278.2	0.62253		109078	-0.08599		134214	0.00339		145013	0.05038		162024	0.34346
3964	0.18622		54017.5	0.025		64817.5	0.19305		98280.2	0.62244		109080	-0.086		134216	0.00339		145015	0.05041		162026	0.34339
3966	0.18605		54019.5	0.02499		64819.5	0.19313		98282.2	0.62236		109082	-0.08602		134218	0.00339		145017	0.05043		162028	0.34328
3968	0.18588		54021.5	0.02499		64821.5	0.19319		98284.2	0.62228		109084	-0.08606		134220	0.00339		145019	0.05045		162030	0.34312
3970	0.1857		54023.5	0.02498		64823.5	0.19326		98286.2	0.6222		109086	-0.08607		134222	0.0034		145021	0.05047		162032	0.34304
3972	0.18552		54025.5	0.02498		64825.5	0.19306		98288.2	0.62212		109088	-0.08608		134224	0.00339		145023	0.05049		162034	0.34297
3974	0.18535		54027.5	0.02497		64827.5	0.19298		98290.2	0.62204		109090	-0.08606		134226	0.00339		145025	0.05052		162036	0.3429
3976	0.18522		54029.5	0.02496		64829.5	0.19289		98292.2	0.62197		109092	-0.08607		134228	0.00339		145027	0.05054		162038	0.34285
3978	0.18507		54031.5	0.02501		64831.5	0.19286		98294.2	0.62189		109094	-0.08603		134230	0.00339		145029	0.05056		162040	0.34278
3980	0.18488		54033.5	0.02505		64833.5	0.19292		98296.2	0.62181		109096	-0.08602		134232	0.00339		145031	0.05058		162042	0.3427
3982	0.1847		54035.5	0.02504		64835.5	0.19297		98298.2	0.62173		109098	-0.08605		134234	0.00339		145033	0.0506		162044	0.34263
3984	0.18454		54037.5	0.02503		64837.5	0.19303		98300.2	0.62165		109100	-0.08606		134236	0.00339		145035	0.05062		162046	0.34258
3986	0.18437		54039.5	0.02503		64839.5	0.1931		98302.2	0.62157		109102	-0.08607		134238	0.00339		145037	0.05064		162048	0.34252
3988	0.18436		54041.5	0.02505		64841.5	0.19319		98304.2	0.62148		109104	-0.08607		134240	0.00339		145039	0.05067		162050	0.34246
3990	0.18436		54043.5	0.02505		64843.5	0.19326		98306.2	0.6214		109106	-0.08607		134242	0.00338		145041	0.05069		162052	0.3424
3992	0.18423		54045.5	0.02504		64845.5	0.19332		98308.2	0.62133		109108	-0.08608		134244	0.00338		145043	0.05071		162054	0.34232
3994	0.18411		54047.5	0.02503		64847.5	0.19304		98310.2	0.62124		109110	-0.08606		134246	0.00338		145045	0.05073		162056	0.34225
3996	0.18396		54049.5	0.02503		64849.5	0.19304		98312.2	0.62115		109112	-0.08608		134248	0.00338		145047	0.05075		162058	0.34219
[truncated: 23,029 more rows]

## Sheet: Fig. 4
panel i
				y error				y error
		0	2.18767	0.82123		0	1.2667	0.54458
		0.00198	2.20068	0.80723		0.005	1.22631	0.50514
		0.00397	2.21242	0.79623		0.01	1.15485	0.48879
		0.00595	2.2166	0.79767		0.015	1.07725	0.48491
		0.00794	2.24658	0.80402		0.02	0.97311	0.49081
		0.00992	2.23185	0.84364		0.025	1.19968	0.43111
		0.0119	2.22482	0.84939		0.03	1.22901	0.4253
		0.01389	2.19474	0.85287		0.035	1.21431	0.43046
		0.01587	2.24368	0.82279		0.04	1.20279	0.42158
		0.01786	2.26021	0.82417		0.045	1.1942	0.41697
		0.01984	2.28939	0.8067		0.05	1.21231	0.41116
		0.02183	2.33402	0.79617		0.055	1.23309	0.40917
		0.02381	2.33282	0.82188		0.06	1.25065	0.40591
		0.02579	2.34685	0.85219		0.065	1.27305	0.40246
		0.02778	2.33678	0.88293		0.07	1.28374	0.40133
		0.02976	2.32951	0.90345		0.075	1.29393	0.40246
		0.03175	2.31842	0.92043		0.08	1.30784	0.40335
		0.03373	2.28752	0.93227		0.085	1.31865	0.40929
		0.03571	2.27858	0.93817		0.09	1.32933	0.4131
		0.0377	2.25511	0.94833		0.095	1.34031	0.41402
		0.03968	2.29989	0.93971		0.1	1.35096	0.41741
		0.04167	2.30106	0.93727		0.105	1.3661	0.42133
		0.04365	2.28864	0.93482		0.11	1.37508	0.41822
		0.04563	2.24797	0.93784		0.115	1.3816	0.41702
		0.04762	2.23045	0.91379		0.12	1.38822	0.41592
		0.0496	2.21139	0.89402		0.125	1.39626	0.41984
		0.05159	2.21492	0.89701		0.13	1.40788	0.42657
		0.05357	2.23345	0.89794		0.135	1.4208	0.43424
		0.05556	2.23746	0.90955		0.14	1.43948	0.43938
		0.05754	2.2467	0.9101		0.145	1.45087	0.44598
		0.05952	2.25052	0.90038		0.15	1.45573	0.45251
		0.06151	2.24587	0.89924		0.155	1.44817	0.46364
		0.06349	2.23959	0.89497		0.16	1.44541	0.46454
		0.06548	2.22808	0.89751		0.165	1.4491	0.45991
		0.06746	2.20713	0.89411		0.17	1.43834	0.4634
		0.06944	2.17981	0.90789		0.175	1.43173	0.46221
		0.07143	2.2027	0.90295		0.18	1.41589	0.45753
		0.07341	2.23235	0.89176		0.185	1.40031	0.4503
		0.0754	2.24957	0.87961		0.19	1.39231	0.44775
		0.07738	2.29533	0.85374		0.195	1.38594	0.44049
		0.07937	2.22507	0.85281		0.2	1.37179	0.43187
		0.08135	2.17769	0.83892		0.205	1.36722	0.42724
		0.08333	2.13179	0.81493		0.21	1.36421	0.42596
		0.08532	2.06181	0.80951		0.215	1.36724	0.42399
		0.0873	2.03884	0.77516		0.22	1.37191	0.42519
		0.08929	1.99879	0.75588		0.225	1.37567	0.42771
		0.09127	1.9328	0.73655		0.23	1.37131	0.4304
		0.09325	1.89283	0.7284		0.235	1.36853	0.42943
		0.09524	1.85683	0.70612		0.24	1.37274	0.42861
		0.09722	1.82282	0.67819		0.245	1.37635	0.43124
		0.09921	1.78703	0.65128		0.25	1.38477	0.4296
		0.10119	1.73289	0.64403		0.255	1.39114	0.42948
		0.10317	1.7132	0.62884		0.26	1.40081	0.4308
		0.10516	1.70494	0.60664		0.265	1.40517	0.42975
		0.10714	1.72497	0.60056		0.27	1.41082	0.42738
		0.10913	1.73471	0.60827		0.275	1.41615	0.42538
		0.11111	1.72883	0.62066		0.28	1.42387	0.42021
		0.1131	1.72255	0.65104		0.285	1.42194	0.41508
		0.11508	1.73269	0.66653		0.29	1.4174	0.41139
		0.11706	1.79486	0.64773		0.295	1.40896	0.40623
		0.11905	1.85872	0.61622		0.3	1.40486	0.40174
		0.12103	1.87174	0.60839		0.305	1.40168	0.39883
		0.12302	1.88848	0.59382		0.31	1.39697	0.39628
		0.125	1.8881	0.5945		0.315	1.38871	0.39619
		0.12698	1.88178	0.60075		0.32	1.37599	0.39463
		0.12897	1.88332	0.60055		0.325	1.37275	0.39641
		0.13095	1.84068	0.59926		0.33	1.37857	0.40395
		0.13294	1.78001	0.61681		0.335	1.3802	0.41573
		0.13492	1.73459	0.60962		0.34	1.39241	0.42915
		0.1369	1.76121	0.57514		0.345	1.40372	0.4379
		0.13889	1.77348	0.56364		0.35	1.41381	0.44343
		0.14087	1.77097	0.5621		0.355	1.42117	0.44669
		0.14286	1.81921	0.53259		0.36	1.43074	0.44944
		0.14484	1.81937	0.53041		0.365	1.43776	0.45295
		0.14683	1.80433	0.5253		0.37	1.44365	0.45159
		0.14881	1.75209	0.58012		0.375	1.4467	0.44334
		0.15079	1.77679	0.64379		0.38	1.44372	0.4334
		0.15278	1.78509	0.66948		0.385	1.44723	0.43146
		0.15476	1.79011	0.69022		0.39	1.44851	0.42836
		0.15675	1.82415	0.68137		0.395	1.4471	0.42981
		0.15873	1.84986	0.6752		0.4	1.45253	0.43497
		0.16071	1.91824	0.67619		0.405	1.46362	0.44241
		0.1627	1.96518	0.68299		0.41	1.4747	0.44648
		0.16468	2.0106	0.68375		0.415	1.4755	0.45218
		0.16667	2.0659	0.68219		0.42	1.47011	0.457
		0.16865	2.10085	0.69468		0.425	1.46094	0.45726
		0.17063	2.1549	0.69655		0.43	1.45525	0.45486
		0.17262	2.17634	0.72138		0.435	1.44266	0.45009
		0.1746	2.22824	0.71783		0.44	1.43356	0.44688
		0.17659	2.2389	0.71468		0.445	1.41966	0.44146
		0.17857	2.23868	0.72637		0.45	1.40392	0.43422
		0.18056	2.2533	0.7202		0.455	1.39267	0.42607
		0.18254	2.24055	0.73252		0.46	1.39042	0.41757
		0.18452	2.22899	0.744		0.465	1.3898	0.40984
		0.18651	2.18763	0.76609		0.47	1.38587	0.40709
		0.18849	2.17253	0.77422		0.475	1.38059	0.4104
		0.19048	2.14409	0.79942		0.48	1.37676	0.40709
		0.19246	2.1023	0.82106		0.485	1.36917	0.40623
		0.19444	2.10039	0.8301		0.49	1.36315	0.39979
		0.19643	2.11519	0.82455		0.495	1.3592	0.39584
		0.19841	2.08119	0.82898		0.5	1.35829	0.39031
		0.2004	2.05484	0.84173		0.505	1.35808	0.39222
		0.20238	2.06702	0.84124		0.51	1.35838	0.40215
		0.20437	2.0787	0.83629		0.515	1.35923	0.41681
		0.20635	2.06788	0.83669		0.52	1.36375	0.43391
		0.20833	2.02961	0.83797		0.525	1.3791	0.44412
		0.21032	2.0182	0.82597		0.53	1.39286	0.44695
		0.2123	2.00578	0.82029		0.535	1.4063	0.44669
		0.21429	1.99781	0.79153		0.54	1.41892	0.44361
		0.21627	1.9991	0.7595		0.545	1.42792	0.43673
		0.21825	1.97043	0.73032		0.55	1.43772	0.4319
		0.22024	1.97083	0.71684		0.555	1.44565	0.4258
		0.22222	1.95911	0.69758		0.56	1.46306	0.42556
		0.22421	1.95744	0.67567		0.565	1.48113	0.42258
		0.22619	1.94072	0.6675		0.57	1.48529	0.42354
		0.22817	1.93096	0.6534		0.575	1.48853	0.41571
		0.23016	1.89991	0.649		0.58	1.49079	0.41389
		0.23214	1.88855	0.64774		0.585	1.48776	0.41766
		0.23413	1.8895	0.64268		0.59	1.47709	0.41722
		0.23611	1.88462	0.65847		0.595	1.45759	0.41984
		0.2381	1.94264	0.6475		0.6	1.44146	0.41849
		0.24008	1.94968	0.68925		0.605	1.42905	0.41146
		0.24206	1.97829	0.70097		0.61	1.41757	0.40139
		0.24405	1.97513	0.72631		0.615	1.4067	0.39205
		0.24603	1.94781	0.76511		0.62	1.40135	0.39295
		0.24802	1.95986	0.7844		0.625	1.39994	0.39598
		0.25	1.96604	0.7811		0.63	1.40029	0.3974
		0.25198	1.98141	0.78917		0.635	1.39697	0.39769
		0.25397	2.00913	0.78945		0.64	1.39947	0.39674
		0.25595	2.05119	0.79364		0.645	1.40059	0.39968
		0.25794	2.08663	0.78704		0.65	1.39921	0.40462
		0.25992	2.071	0.81196		0.655	1.39878	0.4105
		0.2619	2.03461	0.82295		0.66	1.3971	0.4178
		0.26389	2.03424	0.79161		0.665	1.39752	0.42123
		0.26587	2.01038	0.78649		0.67	1.40131	0.41739
		0.26786	1.98338	0.78849		0.675	1.4009	0.41342
		0.26984	1.97661	0.77545		0.68	1.40172	0.41092
		0.27183	1.9833	0.75958		0.685	1.40529	0.40278
		0.27381	1.96555	0.75297		0.69	1.39952	0.39803
		0.27579	1.94	0.75262		0.695	1.38997	0.39468
		0.27778	1.94935	0.77334		0.7	1.38198	0.39629
		0.27976	1.98038	0.82011		0.705	1.37471	0.39418
		0.28175	2.02121	0.85138		0.71	1.3706	0.38943
		0.28373	2.04623	0.88298		0.715	1.37461	0.38304
		0.28571	2.09026	0.91694		0.72	1.37987	0.37674
		0.2877	2.05487	0.97555		0.725	1.38343	0.37329
		0.28968	2.03663	1.01207		0.73	1.38581	0.37321
		0.29167	2.04015	1.01841		0.735	1.38373	0.37959
		0.29365	2.04928	1.02392		0.74	1.37681	0.38493
		0.29563	2.08891	1.03242		0.745	1.37281	0.38984
		0.29762	2.19332	1.0372		0.75	1.36049	0.40049
		0.2996	2.24836	1.02153		0.755	1.352	0.40672
		0.30159	2.27147	0.99742		0.76	1.35629	0.41306
		0.30357	2.30636	0.96811		0.765	1.35763	0.41226
		0.30556	2.30961	0.95172		0.77	1.35858	0.41197
		0.30754	2.29418	0.95647		0.775	1.35509	0.416
		0.30952	2.29029	0.94781		0.78	1.35169	0.41944
		0.31151	2.23477	0.95977		0.785	1.3514	0.41644
		0.31349	2.21489	0.9458		0.79	1.34807	0.40722
		0.31548	2.18393	0.95315		0.795	1.34819	0.39646
		0.31746	2.17477	0.94286		0.8	1.34263	0.38854
		0.31944	2.16758	0.91861		0.805	1.33734	0.38176
		0.32143	2.14309	0.90323		0.81	1.33317	0.37757
		0.32341	2.15506	0.89337		0.815	1.3326	0.37671
		0.3254	2.19086	0.87407		0.82	1.33611	0.37572
		0.32738	2.25697	0.83944		0.825	1.3447	0.37519
		0.32937	2.30705	0.82329		0.83	1.35068	0.37781
		0.33135	2.32848	0.81238		0.835	1.34352	0.38456
		0.33333	2.32339	0.8212		0.84	1.33881	0.38893
		0.33532	2.32802	0.82125		0.845	1.34186	0.39458
		0.3373	2.27648	0.84441		0.85	1.34511	0.40459
		0.33929	2.26338	0.83057		0.855	1.35378	0.41505
		0.34127	2.25095	0.81564		0.86	1.36627	0.42095
		0.34325	2.2571	0.8011		0.865	1.37627	0.42177
		0.34524	2.2432	0.81228		0.87	1.38305	0.41936
		0.34722	2.19047	0.82939		0.875	1.38345	0.41431
		0.34921	2.2095	0.8193		0.88	1.37543	0.41105
		0.35119	2.19077	0.82068		0.885	1.36215	0.40604
		0.35317	2.17515	0.82082		0.89	1.34872	0.39996
		0.35516	2.14421	0.83431		0.895	1.33719	0.39142
		0.35714	2.14309	0.83688		0.9	1.32882	0.3824
		0.35913	2.11818	0.84669		0.905	1.32686	0.37087
		0.36111	2.10513	0.85452		0.91	1.32977	0.36901
		0.3631	2.11746	0.87962		0.915	1.33343	0.37076
		0.36508	2.1318	0.9136		0.92	1.33701	0.37432
		0.36706	2.15277	0.9255		0.925	1.33925	0.37747
		0.36905	2.16	0.94282		0.93	1.34115	0.37934
		0.37103	2.17409	0.94434		0.935	1.33757	0.38557
		0.37302	2.19639	0.93275		0.94	1.33573	0.39458
		0.375	2.21728	0.93362		0.945	1.33085	0.40071
		0.37698	2.21564	0.92198		0.95	1.322	0.40873
		0.37897	2.19759	0.92823		0.955	1.32708	0.42878
		0.38095	2.19459	0.92595		0.96	1.34457	0.44982
		0.38294	2.19858	0.91539		0.965	1.37174	0.47381
		0.38492	2.18744	0.91561		0.97	1.39908	0.50854
		0.3869	2.20982	0.92434		0.975	1.43762	0.54462
		0.38889	2.18433	0.92965		0.98	1.50256	0.57534
		0.39087	2.19849	0.9155		0.985	1.58438	0.58615
		0.39286	2.17616	0.91421		0.99	1.61938	0.58051
		0.39484	2.15054	0.91432		0.995	1.62324	0.58432
		0.39683	2.17462	0.90416		1	1.60872	0.59531
		0.39881	2.16057	0.91019
		0.40079	2.17478	0.90892
		0.40278	2.16628	0.91665
		0.40476	2.16224	0.92894
		0.40675	2.16728	0.94087
		0.40873	2.17297	0.94873
		0.41071	2.18064	0.94932
		0.4127	2.17629	0.96723
		0.41468	2.20973	0.96965
		0.41667	2.22371	0.96736
		0.41865	2.20997	0.9671
		0.42063	2.17235	0.96897
		0.42262	2.1556	0.98797
		0.4246	2.15944	0.98473
		0.42659	2.16223	1.00705
		0.42857	2.21506	1.02439
		0.43056	2.28329	1.04385
		0.43254	2.33879	1.06349
		0.43452	2.35884	1.07423
		0.43651	2.34067	1.07158
		0.43849	2.32045	1.0771
		0.44048	2.34144	1.07514
		0.44246	2.3162	1.08238
		0.44444	2.31513	1.08091
		0.44643	2.35514	1.05665
		0.44841	2.30692	1.03664
		0.4504	2.33117	0.97393
		0.45238	2.32076	0.93418
		0.45437	2.28462	0.88761
		0.45635	2.21763	0.86544
		0.45833	2.16807	0.83959
		0.46032	2.13506	0.83782
		0.4623	2.08614	0.84454
		0.46429	2.06184	0.84222
		0.46627	2.0687	0.84578
		0.46825	2.04796	0.84933
		0.47024	2.05797	0.84453
		0.47222	2.04166	0.8445
		0.47421	2.03238	0.85784
		0.47619	2.07981	0.82863
		0.47817	2.09509	0.83311
		0.48016	2.11836	0.81082
		0.48214	2.12831	0.77891
		0.48413	2.08555	0.76325
		0.48611	2.05056	0.75443
		0.4881	2.0474	0.73151
		0.49008	2.02365	0.73133
		0.49206	1.98121	0.73724
		0.49405	1.95394	0.73971
		0.49603	1.96615	0.73435
		0.49802	1.98431	0.71927
		0.5	2.01162	0.69388
		0.50198	2.01526	0.69392
		0.50397	1.99042	0.70391
		0.50595	1.95888	0.71332
		0.50794	1.96192	0.69553
		0.50992	1.93437	0.66961
		0.5119	1.88954	0.6653
		0.51389	1.87962	0.64101
		0.51587	1.86001	0.63074
		0.51786	1.80609	0.6399
		0.51984	1.79729	0.63047
		0.52183	1.80378	0.64338
		0.52381	1.83697	0.66921
		0.52579	1.8853	0.69728
		0.52778	1.93015	0.68793
		0.52976	1.94308	0.68421
		0.53175	1.93419	0.69799
		0.53373	1.9373	0.67879
		0.53571	1.95437	0.67798
		0.5377	1.95722	0.69104
		0.53968	1.96212	0.70625
		0.54167	1.97809	0.71578
		0.54365	1.98704	0.71805
		0.54563	1.97322	0.74072
		0.54762	1.98341	0.7351
		0.5496	2.0002	0.72938
		0.55159	2.03938	0.72189
		0.55357	2.02034	0.73067
		0.55556	2.00947	0.7429
		0.55754	2.04191	0.75173
		0.55952	2.0793	0.76472
		0.56151	2.09579	0.78789
		0.56349	2.11443	0.7996
		0.56548	2.13657	0.82823
		0.56746	2.15543	0.84263
		0.56944	2.19439	0.85877
		0.57143	2.23716	0.8854
		0.57341	2.27786	0.8929
		0.5754	2.28852	0.9111
		0.57738	2.27372	0.92622
		0.57937	2.23812	0.91779
		0.58135	2.21957	0.92229
		0.58333	2.18842	0.91106
		0.58532	2.18134	0.89873
		0.5873	2.19376	0.88459
		0.58929	2.18649	0.87537
		0.59127	2.16867	0.87552
		0.59325	2.15368	0.87804
		0.59524	2.12383	0.89284
		0.59722	2.11018	0.88983
		0.59921	2.08538	0.88975
		0.60119	2.08816	0.87794
		0.60317	2.06979	0.88594
		0.60516	2.07279	0.88296
		0.60714	2.05225	0.87936
		0.60913	2.05667	0.85504
		0.61111	2.03608	0.86896
		0.6131	2.03199	0.85104
		0.61508	2.00051	0.8404
		0.61706	1.97665	0.83905
		0.61905	1.97786	0.81015
		0.62103	1.95322	0.80842
		0.62302	1.95626	0.79025
		0.625	1.93776	0.78709
		0.62698	1.95138	0.78085
		0.62897	1.95299	0.78543
		0.63095	1.95181	0.77966
		0.63294	1.94646	0.78116
		0.63492	1.9835	0.76577
		0.6369	2.03756	0.75578
		0.63889	2.09095	0.74675
		0.64087	2.13797	0.73915
		0.64286	2.17071	0.74322
		0.64484	2.18421	0.77753
		0.64683	2.20782	0.80772
		0.64881	2.25411	0.81555
		0.65079	2.28451	0.83436
		0.65278	2.31588	0.84717
		0.65476	2.35892	0.84846
		0.65675	2.40209	0.84774
		0.65873	2.39193	0.85399
		0.66071	2.36661	0.87234
		0.6627	2.33871	0.8964
		0.66468	2.33225	0.90043
		0.66667	2.35658	0.89636
		0.66865	2.29611	0.92099
		0.67063	2.24899	0.9114
		0.67262	2.19829	0.91511
		0.6746	2.18528	0.91038
		0.67659	2.1833	0.8998
		0.67857	2.20043	0.89008
		0.68056	2.20078	0.87965
		0.68254	2.21195	0.88134
		0.68452	2.19195	0.89677
		0.68651	2.15969	0.90245
		0.68849	2.13602	0.9192
		0.69048	2.13318	0.91821
		0.69246	2.12845	0.92016
		0.69444	2.15146	0.91273
		0.69643	2.14992	0.88161
		0.69841	2.15616	0.85447
		0.7004	2.15827	0.8247
		0.70238	2.17092	0.7957
		0.70437	2.20208	0.77543
		0.70635	2.20296	0.78957
		0.70833	2.19217	0.81005
		0.71032	2.19607	0.80204
		0.7123	2.18559	0.81252
		0.71429	2.18757	0.81934
		0.71627	2.18822	0.81332
		0.71825	2.19341	0.81796
		0.72024	2.21231	0.81757
		0.72222	2.21626	0.80951
		0.72421	2.24335	0.79799
		0.72619	2.24698	0.79766
		0.72817	2.2369	0.81248
		0.73016	2.23885	0.81798
		0.73214	2.22453	0.82607
		0.73413	2.20585	0.85174
		0.73611	2.21451	0.86421
		0.7381	2.24441	0.86435
		0.74008	2.26038	0.85711
		0.74206	2.24036	0.86972
		0.74405	2.25596	0.86339
		0.74603	2.24962	0.85795
		0.74802	2.22464	0.85429
		0.75	2.19205	0.85555
		0.75198	2.18103	0.85056
		0.75397	2.16192	0.85097
		0.75595	2.11761	0.86664
		0.75794	2.15467	0.85435
		0.75992	2.21239	0.83172
		0.7619	2.25198	0.81358
		0.76389	2.28464	0.80631
		0.76587	2.29769	0.80043
		0.76786	2.31031	0.79997
		0.76984	2.29631	0.8008
		0.77183	2.26801	0.80473
		0.77381	2.25391	0.81301
		0.77579	2.2493	0.82805
		0.77778	2.2286	0.83871
		0.77976	2.21036	0.85281
		0.78175	2.20073	0.85554
		0.78373	2.20727	0.85099
		0.78571	2.19078	0.84297
		0.7877	2.18014	0.84466
		0.78968	2.13385	0.85035
		0.79167	2.12019	0.8614
		0.79365	2.08303	0.87144
		0.79563	2.06678	0.88239
		0.79762	2.08698	0.8939
		0.7996	2.10738	0.91082
		0.80159	2.10971	0.94287
		0.80357	2.10614	0.95233
		0.80556	2.10298	0.9539
		0.80754	2.0497	0.95312
		0.80952	2.01439	0.93452
		0.81151	1.98215	0.9171
		0.81349	2.01361	0.88724
		0.81548	2.01642	0.86594
		0.81746	2.01181	0.85776
		0.81944	1.99691	0.83488
		0.82143	1.99472	0.80793
		0.82341	1.98057	0.78801
		0.8254	1.97685	0.77046
		0.82738	1.94261	0.77471
		0.82937	1.90832	0.76282
		0.83135	1.89156	0.75504
		0.83333	1.91168	0.7484
		0.83532	1.93668	0.77549
		0.8373	1.97141	0.77177
		0.83929	1.97116	0.79489
		0.84127	1.97888	0.81394
		0.84325	1.97929	0.81297
		0.84524	1.97628	0.80896
		0.84722	1.98052	0.81161
		0.84921	1.98802	0.79617
		0.85119	1.99339	0.79351
		0.85317	2.03642	0.79886
		0.85516	2.05825	0.80426
		0.85714	2.08489	0.8075
		0.85913	2.08895	0.81275
		0.86111	2.06985	0.82498
		0.8631	2.0634	0.84035
		0.86508	2.06472	0.84746
		0.86706	2.06352	0.84487
		0.86905	2.06669	0.85216
		0.87103	2.08166	0.8362
		0.87302	2.08902	0.84125
		0.875	2.11249	0.82852
		0.87698	2.12638	0.81382
		0.87897	2.14247	0.80479
		0.88095	2.12482	0.78854
		0.88294	2.08525	0.78747
		0.88492	2.04559	0.79204
		0.8869	2.03636	0.78667
		0.88889	2.0343	0.78442
		0.89087	2.01661	0.7799
		0.89286	1.98671	0.78614
		0.89484	2.02228	0.76987
		0.89683	1.99027	0.77366
		0.89881	1.99094	0.76278
		0.90079	2.02021	0.74391
		0.90278	2.05525	0.72368
		0.90476	2.06758	0.70848
		0.90675	2.05991	0.71615
		0.90873	2.10488	0.71099
		0.91071	2.14904	0.69911
		0.9127	2.1575	0.70463
		0.91468	2.17027	0.72853
		0.91667	2.16526	0.74525
		0.91865	2.14157	0.77222
		0.92063	2.12021	0.78375
		0.92262	2.10256	0.80303
		0.9246	2.12375	0.81174
		0.92659	2.13932	0.82502
		0.92857	2.15922	0.85076
		0.93056	2.13709	0.88281
		0.93254	2.12838	0.90208
		0.93452	2.14012	0.91618
		0.93651	2.18499	0.93371
		0.93849	2.22617	0.95461
		0.94048	2.25338	0.97846
		0.94246	2.30053	0.98704
		0.94444	2.29101	1.01461
		0.94643	2.29268	1.01821
		0.94841	2.30478	1.02001
		0.9504	2.30593	1.0209
		0.95238	2.29559	1.02836
		0.95437	2.325	1.01873
		0.95635	2.34575	1.01706
		0.95833	2.34924	1.01127
		0.96032	2.35719	1.00817
		0.9623	2.34113	1.01339
		0.96429	2.30421	1.01547
		0.96627	2.30501	1.0045
		0.96825	2.2523	1.01102
		0.97024	2.22674	1.01861
		0.97222	2.2132	1.0087
		0.97421	2.1821	0.99742
		0.97619	2.17768	0.98021
		0.97817	2.16149	0.96208
		0.98016	2.15739	0.94533
		0.98214	2.13386	0.91884
		0.98413	2.12279	0.90697
		0.98611	2.09015	0.90017
		0.9881	2.07946	0.8876
		0.99008	2.07698	0.8585
		0.99206	2.10689	0.80944
		0.99405	2.10385	0.7913
		0.99603	2.06962	0.76704
		0.99802	2.00536	0.78484
		1	1.93998	0.81643

## Sheet: Fig. 5
panel a
Time	voltage				time	voltage
0	2.88219				305952	1.03099
5.022	2.86166				305954	1.03164
5.024	2.86095				305954	1.0324
5.04	2.85591				305956	1.04741
5.06	2.85048				305958	1.05113
5.08	2.84533				305960	1.05433
5.1	2.84029				305962	1.05702
5.122	2.83498				305964	1.05973
5.144	2.82963				305966	1.06227
5.166	2.82432				305968	1.06461
5.188	2.81928				305970	1.06707
5.21	2.81417				305972	1.06939
5.234	2.80866				305974	1.07171
5.258	2.80323				305976	1.07392
5.282	2.79788				305978	1.07616
5.306	2.79249				305980	1.07852
5.33	2.78726				305982	1.0806
5.354	2.78206				305984	1.08279
5.378	2.77687				305986	1.08498
5.402	2.77179				305988	1.08712
5.426	2.76676				305990	1.08942
5.452	2.76125				305992	1.09153
5.478	2.75594				305994	1.09374
5.504	2.75051				305996	1.09587
5.53	2.74528				305998	1.09818
5.556	2.74012				306000	1.10038
5.582	2.73489				306002	1.10262
5.608	2.72981				306004	1.10492
5.634	2.7247				306006	1.10716
5.662	2.71935				306008	1.10927
5.69	2.714				306010	1.11166
5.718	2.70869				306012	1.1141
5.746	2.70345				306014	1.11632
5.774	2.69842				306016	1.11862
5.802	2.69326				306018	1.12111
5.83	2.68823				306020	1.12348
5.858	2.68319				306022	1.12594
5.888	2.6778				306024	1.12832
5.918	2.67257				306026	1.13089
5.948	2.66753				306028	1.1335
5.978	2.6623				306030	1.13602
6.008	2.65722				306032	1.13858
6.04	2.65191				306034	1.14114
6.072	2.64672				306036	1.14392
6.104	2.64149				306038	1.1466
6.136	2.63621				306040	1.14926
6.168	2.6311				306042	1.15215
6.2	2.62602				306044	1.15482
6.234	2.62071				306046	1.15772
6.268	2.61544				306048	1.16078
6.302	2.61025				306050	1.16377
6.336	2.60501				306052	1.16684
6.37	2.59998				306054	1.16998
6.404	2.59494				306056	1.17317
6.44	2.58975				306058	1.17645
6.476	2.58448				306060	1.17966
6.512	2.57928				306062	1.18309
6.548	2.57425				306064	1.18651
6.584	2.56921				306066	1.1901
6.622	2.5639				306068	1.19373
6.66	2.55882				306070	1.1975
6.698	2.55359				306072	1.20126
6.736	2.54844				306074	1.20521
6.776	2.5432				306076	1.20918
6.816	2.53789				306078	1.21336
6.856	2.53274				306080	1.21763
6.896	2.52762				306082	1.22193
6.936	2.52251				306084	1.22643
6.978	2.51732				306086	1.231
7.02	2.51216				306088	1.23577
7.062	2.50705				306090	1.24066
7.104	2.50197				306092	1.24565
7.146	2.4969				306094	1.25091
7.19	2.49178				306096	1.25622
7.234	2.48655				306098	1.26172
7.28	2.48136				306100	1.26748
7.326	2.47604				306102	1.27325
7.372	2.47101				306104	1.27917
7.418	2.46593				306106	1.28543
7.464	2.46086				306108	1.29163
7.512	2.45562				306110	1.29814
7.56	2.45059				306112	1.30477
7.608	2.44555				306114	1.31154
7.658	2.44028				306116	1.31845
7.71	2.43501				306118	1.32559
7.76	2.42997				306120	1.33254
7.812	2.4247				306122	1.34006
7.866	2.41943				306124	1.34722
7.92	2.41419				306126	1.35468
7.974	2.40908				306128	1.36216
8.028	2.404				306130	1.36965
8.084	2.39885				306132	1.3771
8.138	2.39381				306134	1.38473
8.196	2.38862				306136	1.39222
8.254	2.38347				306138	1.39966
8.312	2.37831				306140	1.40705
8.372	2.3732				306142	1.41449
8.432	2.36812				306144	1.42176
8.494	2.36289				306146	1.42897
8.556	2.35781				306148	1.43615
8.618	2.35278				306150	1.44315
8.682	2.3477				306152	1.45015
8.746	2.34267				306154	1.45685
8.812	2.33747				306156	1.46359
8.882	2.33224				306158	1.47013
8.95	2.32713				306160	1.47651
9.018	2.32209				306162	1.48281
9.088	2.31705				306164	1.48894
9.158	2.3119				306166	1.49503
9.23	2.30682				306168	1.50003
9.304	2.30179				306168	1.49995
9.376	2.29675				306169	1.46929
9.452	2.29164				306171	1.44245
9.528	2.28656				306173	1.42271
9.604	2.28145				306175	1.40663
9.682	2.27641				306177	1.39292
9.762	2.2713				306179	1.38079
9.84	2.26626				306181	1.37018
9.92	2.26122				306183	1.36087
10.002	2.25607				306185	1.3525
10.084	2.25103				306187	1.34494
10.168	2.24588				306189	1.33826
10.252	2.24084				306191	1.33226
10.338	2.23569				306193	1.32687
10.424	2.23061				306195	1.32194
10.508	2.22558				306197	1.31754
10.596	2.2205				306199	1.31364
10.682	2.21543				306201	1.30988
10.774	2.21023				306203	1.30661
10.864	2.2052				306205	1.30361
10.954	2.20012				306207	1.30067
11.046	2.19505				306209	1.29808
11.136	2.19001				306211	1.29566
11.232	2.18486				306213	1.29354
11.326	2.17978				306215	1.29133
11.42	2.17471				306217	1.28939
11.514	2.16959				306219	1.28749
11.612	2.16455				306221	1.28571
11.708	2.15952				306223	1.28413
11.806	2.15448				306225	1.28256
11.904	2.14941				306227	1.281
12.006	2.14437				306228	1.28027
12.106	2.1393				306228	1.25149
12.208	2.13426				306228	1.23876
12.312	2.12911				306228	1.23169
12.418	2.12403				306228	1.22586
12.524	2.11884				306228	1.22127
12.63	2.1138				306228	1.21755
12.738	2.10876				306228	1.21415
12.846	2.10357				306228	1.20865
12.956	2.09854				306228	1.20429
13.066	2.0935				306228	1.20057
13.176	2.08842				306228	1.19736
13.288	2.08339				306228	1.19329
13.402	2.07831				306228	1.18984
13.514	2.07324				306228	1.18676
13.63	2.06812				306228	1.18316
13.748	2.06301				306228	1.1799
13.866	2.05789				306228	1.17631
13.984	2.05282				306228	1.17315
14.102	2.0477				306228	1.16958
14.224	2.04263				306228	1.1664
14.346	2.03747				306228	1.16301
14.468	2.0324				306228	1.15975
14.594	2.02724				306228	1.1567
14.716	2.02221				306228	1.15343
14.842	2.01709				306228	1.15034
14.972	2.01206				306228	1.14714
15.1	2.00694				306228	1.14386
15.228	2.00187				306228	1.14058
15.36	1.99679				306228	1.13738
15.49	1.99172				306228	1.13423
15.624	1.9866				306228	1.13101
15.756	1.98156				306228	1.12784
15.894	1.97649				306228	1.12477
16.03	1.97145				306228	1.12172
16.168	1.9663				306228	1.11855
16.31	1.96126				306228	1.11544
16.454	1.95615				306228	1.11225
16.6	1.95103				306228	1.10923
16.742	1.94596				306228	1.10621
16.89	1.94092				306228	1.10315
17.036	1.93589				306228	1.09993
17.188	1.93085				306228	1.0967
17.338	1.92573				306228	1.0936
17.49	1.9207				306228	1.09034
17.646	1.91566				306228	1.08716
17.804	1.91059				306228	1.08398
17.964	1.90555				306228	1.08094
18.12	1.90052				306228	1.07781
18.28	1.89548				306228	1.07468
18.446	1.89044				306228	1.07148
18.618	1.88521				306228	1.06848
18.788	1.88017				306228	1.06532
18.964	1.87502				306228	1.06221
19.14	1.86991				306228	1.05903
19.318	1.86487				306228	1.05596
19.496	1.85983				306228	1.05287
19.68	1.85468				306228	1.04981
19.868	1.84956				306228	1.04673
20.058	1.84453				306228	1.04372
20.248	1.83949				306228	1.0407
20.44	1.83442				306228	1.03766
20.638	1.82926				306228	1.03461
20.842	1.82419				306228	1.03158
21.042	1.81915				306228	1.02845
21.25	1.81412				306228	1.02533
21.456	1.80904				306228	1.0222
21.668	1.80396				306228	1.01914
21.882	1.79893				306228	1.01613
22.098	1.79373				306228	1.0131
22.322	1.78866				306228	1.01002
22.542	1.78362				306228	1.007
22.758	1.77855				306228	1.00398
22.988	1.77347				306228	1.00096
23.214	1.7684				306228	0.99792
23.44	1.76336				306228	0.9948
23.674	1.75829				306228	0.99174
23.908	1.75317				306228	0.98866
24.148	1.7481				306228	0.98564
24.386	1.74298				306228	0.98262
24.636	1.73787				306228	0.97959
24.884	1.73279				306228	0.97654
25.138	1.72772				306228	0.97339
25.386	1.72264				306228	0.97031
25.642	1.7176				306228	0.96729
25.91	1.71253				306228	0.96427
26.174	1.70749				306228	0.96116
26.448	1.70238				306228	0.95816
26.73	1.69726				306228	0.95516
27.014	1.69219				306228	0.95211
27.302	1.68711				306228	0.94904
27.602	1.68208				306228	0.94597
27.906	1.67704				306228	0.94296
28.21	1.672				306228	0.93993
28.526	1.66697				306228	0.93686
28.854	1.66193				306228	0.93382
29.178	1.65686				306228	0.9308
29.526	1.65182				306228	0.9278
29.872	1.64678				306228	0.92476
30.226	1.64175				306228	0.92173
30.586	1.63667				306228	0.91872
30.964	1.6316				306228	0.91571
31.342	1.62656				306228	0.91264
31.726	1.62149				306228	0.90961
32.118	1.61641				306229	0.90659
32.524	1.61137				306229	0.90354
32.928	1.60634				306229	0.90049
33.348	1.60122				306229	0.89748
33.774	1.59619				306229	0.89447
34.198	1.59115				306229	0.89142
34.64	1.586				306229	0.8884
35.096	1.58092				306229	0.88538
35.552	1.57589				306229	0.88236
36.006	1.57081				306229	0.87934
36.48	1.56577				306229	0.87632
36.97	1.56074				306229	0.87331
37.456	1.55566				306230	0.87029
37.974	1.55059				306230	0.86727
38.494	1.54551				306230	0.86425
39.034	1.54048				306230	0.86125
39.596	1.53544				306230	0.85824
40.176	1.53032				306230	0.85518
40.776	1.52529				306230	0.85213
41.406	1.52025				306230	0.84911
42.058	1.51522				306231	0.84611
42.744	1.51014				306231	0.8431
43.468	1.50511				306231	0.84003
44.226	1.50007				306231	0.83699
45.026	1.49499				306231	0.83385
45.854	1.48996				306232	0.83084
46.754	1.48492				306232	0.82781
47.684	1.47989				306232	0.8248
48.676	1.47485				306232	0.82176
49.718	1.46981				306232	0.81875
50.816	1.4647				306232	0.81575
51.992	1.45966				306233	0.81274
53.206	1.45463				306233	0.80973
54.49	1.44955				306233	0.8067
55.828	1.44448				306233	0.80367
57.236	1.4394				306234	0.80067
58.694	1.43436				306234	0.79759
60.198	1.42933				306234	0.79458
61.728	1.42429				306234	0.79156
63.286	1.41926				306235	0.78851
64.864	1.41422				306235	0.78546
66.474	1.40918				306235	0.78246
68.086	1.40415				306235	0.77939
69.68	1.39907				306236	0.77638
71.308	1.39404				306236	0.77326
72.954	1.389				306236	0.77026
74.582	1.38396				306237	0.76726
76.23	1.37893				306237	0.76418
77.878	1.37385				306237	0.76116
79.536	1.36882				306238	0.75815
81.244	1.36374				306238	0.75512
82.968	1.35871				306238	0.75211
84.72	1.35367				306239	0.74905
86.504	1.34855				306239	0.74603
88.306	1.34352				306239	0.743
90.134	1.33848				306240	0.73999
91.986	1.33345				306240	0.73698
93.814	1.32841				306240	0.73396
95.738	1.32337				306241	0.73095
97.668	1.31834				306241	0.72794
99.6	1.3133				306242	0.7249
101.574	1.30827				306242	0.72189
103.574	1.30327				306242	0.71886
105.574	1.29843				306243	0.71581
107.562	1.29331				306243	0.71281
109.562	1.28855				306244	0.70979
111.562	1.28391				306244	0.70677
113.562	1.27915				306244	0.70374
115.562	1.27455				306245	0.70073
117.562	1.26994				306245	0.69772
119.562	1.2655				306246	0.69471
121.562	1.26101				306246	0.69169
123.562	1.25672				306247	0.68867
125.562	1.25232				306247	0.68563
127.562	1.24807				306248	0.68262
129.562	1.24402				306248	0.6796
131.562	1.23981				306249	0.6766
133.562	1.23583				306249	0.67356
135.562	1.23194				306249	0.67054
137.562	1.22804				306250	0.66751
139.562	1.22431				306250	0.6645
141.562	1.22072				306251	0.66148
143.562	1.21707				306251	0.65844
145.562	1.21364				306252	0.65544
147.562	1.21022				306252	0.65242
149.562	1.20688				306253	0.64938
151.562	1.20357				306253	0.64637
153.562	1.20046				306254	0.64337
155.562	1.19747				306254	0.64033
157.562	1.19432				306255	0.6373
159.562	1.19137				306255	0.6343
161.562	1.18866				306256	0.63129
163.562	1.18571				306256	0.62826
165.562	1.18323				306257	0.62524
167.562	1.18036				306257	0.62224
169.562	1.17788				306258	0.61923
171.562	1.17524				306258	0.61622
173.562	1.17284				306259	0.61322
175.562	1.17036				306259	0.61022
177.562	1.16796				306260	0.60721
179.562	1.16576				306260	0.6042
181.562	1.16356				306261	0.60117
183.562	1.16128				306261	0.59817
185.562	1.15907				306262	0.59515
187.562	1.15699				306262	0.59212
189.562	1.15506				306263	0.58911
191.562	1.1529				306263	0.5861
193.562	1.15101				306264	0.58309
195.562	1.149				306265	0.58008
197.562	1.14719				306265	0.57708
199.562	1.14522				306266	0.57407
201.562	1.14345				306266	0.57103
203.562	1.14156				306267	0.56801
205.562	1.13979				306267	0.56496
207.562	1.13818				306268	0.56195
209.562	1.13637				306268	0.5589
211.562	1.13476				306269	0.55589
213.562	1.1331				306270	0.55288
215.562	1.13137				306270	0.54986
217.562	1.12984				306271	0.54684
219.562	1.12819				306271	0.54377
221.562	1.12673				306272	0.54077
223.562	1.12508				306272	0.53776
225.562	1.12362				306273	0.53475
227.562	1.12217				306274	0.53173
229.562	1.12071				306274	0.52873
231.562	1.11918				306275	0.52571
233.562	1.11776				306275	0.52267
235.562	1.11638				306276	0.51965
237.562	1.11505				306277	0.5166
239.562	1.11367				306277	0.5136
241.562	1.11229				306278	0.51054
243.562	1.11091				306279	0.50753
245.562	1.1097				306279	0.50451
247.562	1.10828				306280	0.50148
249.562	1.10698				306281	0.49845
251.562	1.10584				306281	0.49542
253.562	1.10442				306282	0.49236
255.562	1.10328				306283	0.48933
257.562	1.10214				306283	0.48628
259.562	1.10084				306284	0.48324
261.562	1.09966				306285	0.48022
263.562	1.09852				306285	0.4772
265.562	1.09734				306286	0.47414
267.562	1.09616				306287	0.47112
269.562	1.09498				306287	0.46809
271.562	1.09388				306288	0.46509
273.562	1.09262				306289	0.46209
275.562	1.09171				306289	0.45908
277.562	1.09042				306290	0.45605
279.562	1.08943				306291	0.45304
281.562	1.08829				306292	0.45002
283.562	1.08731				306292	0.44702
285.562	1.08621				306293	0.44401
287.562	1.0851				306294	0.44101
289.562	1.084				306295	0.438
291.562	1.0831				306295	0.43499
293.562	1.082				306296	0.43198
295.562	1.08086				306297	0.42896
297.562	1.07987				306298	0.42596
299.562	1.07885				306299	0.42295
301.562	1.07787				306299	0.41994
303.562	1.07692				306300	0.41692
305.562	1.07586				306301	0.41389
307.562	1.07488				306302	0.41083
309.562	1.07389				306303	0.40779
311.562	1.07299				306304	0.40478
313.562	1.07181				306304	0.40178
315.562	1.07102				306305	0.39878
317.562	1.06988				306306	0.39577
319.562	1.06886				306307	0.39274
321.562	1.06811				306308	0.38973
323.562	1.0672				306309	0.38672
325.562	1.06618				306310	0.38372
327.562	1.06535				306310	0.38069
329.562	1.06433				306311	0.37768
331.562	1.06339				306312	0.37465
333.562	1.06248				306313	0.37165
335.562	1.0615				306314	0.36862
337.562	1.06071				306315	0.36556
339.562	1.05985				306316	0.36254
341.562	1.05882				306317	0.35953
343.562	1.058				306318	0.35646
345.562	1.05705				306319	0.3534
347.562	1.05623				306320	0.35037
349.562	1.05536				306321	0.34732
351.562	1.05453				306322	0.34429
353.562	1.05371				306323	0.34128
355.562	1.05288				306324	0.33825
357.562	1.0519				306325	0.33524
359.562	1.05111				306326	0.33224
361.562	1.05032				306327	0.32922
363.562	1.04942				306329	0.32619
365.562	1.04859				306330	0.32318
367.562	1.04777				306331	0.32017
369.562	1.04706				306332	0.31716
371.562	1.04608				306333	0.31413
373.562	1.04529				306334	0.31113
375.562	1.0445				306335	0.3081
377.562	1.04364				306336	0.3051
379.562	1.04293				306338	0.30208
381.562	1.0421				306339	0.29902
383.562	1.04128				306340	0.29601
385.562	1.04057				306341	0.29301
387.562	1.0397				306343	0.28999
389.562	1.03895				306344	0.28699
391.562	1.03817				306345	0.28397
393.562	1.03746				306346	0.28097
395.562	1.03671				306348	0.27797
397.562	1.03581				306349	0.27493
399.562	1.03522				306350	0.27192
401.562	1.03435				306352	0.26892
403.562	1.03352				306353	0.2659
405.562	1.0329				306354	0.26288
407.562	1.03207				306356	0.25985
409.562	1.03136				306357	0.25684
411.562	1.03053				306359	0.25382
413.562	1.0299				306360	0.25081
415.562	1.02916				306361	0.24781
417.562	1.02845				306363	0.24478
419.562	1.02782				306364	0.24176
421.562	1.02703				306366	0.23873
423.562	1.02632				306367	0.23569
425.562	1.02558				306369	0.23265
427.562	1.02491				306371	0.22964
429.562	1.02424				306372	0.22663
431.562	1.02349				306374	0.22362
433.562	1.02286				306375	0.2206
435.562	1.02188				306377	0.2176
437.562	1.02137				306379	0.21459
439.562	1.02062				306380	0.21158
441.562	1.01999				306382	0.20856
443.562	1.01928				306384	0.20554
445.562	1.01853				306385	0.20254
447.562	1.01779				306387	0.1995
449.562	1.0172				306389	0.19649
451.562	1.01653				306391	0.19349
453.562	1.0159				306393	0.19048
455.562	1.01511				306394	0.18747
457.562	1.01444				306396	0.18447
459.562	1.01385				306398	0.18141
461.562	1.0131				306400	0.17839
463.562	1.0124				306402	0.17539
465.562	1.01192				306404	0.17237
467.562	1.01118				306406	0.16937
469.562	1.01055				306408	0.16653
471.562	1.00984				306410	0.16351
473.562	1.00921				306412	0.1608
475.562	1.00858				306414	0.15779
477.562	1.00791				306416	0.15496
479.562	1.00724				306418	0.15216
481.562	1.00673				306420	0.14944
483.562	1.00594				306422	0.14666
485.562	1.00531				306424	0.14399
487.562	1.00469				306426	0.14121
489.562	1.00402				306428	0.13864
491.562	1.0035				306430	0.13605
493.562	1.00284				306432	0.13342
495.562	1.00213				306434	0.13095
497.562	1.00154				306436	0.12833
499.562	1.00091				306438	0.1259
501.562	1.00036				306440	0.1234
503.562	0.99969				306442	0.12101
505.562	0.99902				306444	0.11875
507.562	0.99847				306446	0.11642
509.562	0.99784				306448	0.11409
511.562	0.99725				306450	0.11183
513.562	0.99662				306452	0.10958
515.562	0.99595				306454	0.10744
517.562	0.99536				306456	0.10524
519.562	0.99477				306458	0.10318
521.562	0.9941				306460	0.10102
523.562	0.99347				306462	0.09902
525.562	0.99292				306464	0.09704
527.562	0.99233				306466	0.09498
529.562	0.99162				306468	0.09298
531.562	0.99103				306470	0.09112
533.562	0.99044				306472	0.08914
535.562	0.99001				306474	0.08739
537.562	0.98938				306476	0.08549
539.562	0.98867				306478	0.08377
541.562	0.98808				306480	0.08201
543.562	0.98753				306482	0.08027
545.562	0.9869				306484	0.07857
547.562	0.98631				306486	0.077
549.562	0.98572				306488	0.07545
551.562	0.98517				306490	0.07395
553.562	0.9847				306492	0.07239
555.562	0.98403				306494	0.07104
557.562	0.98352				306496	0.06966
559.562	0.98281				306498	0.06823
561.562	0.9823				306500	0.06692
563.562	0.98163				306502	0.06575
565.562	0.98112				306504	0.06449
567.562	0.98053				306506	0.06331
569.562	0.97994				306508	0.06218
571.562	0.97943				306510	0.06107
573.562	0.97891				306512	0.06015
575.562	0.97821				306514	0.0592
577.562	0.97773				306516	0.05813
579.562	0.9771				306518	0.05719
581.562	0.97667				306520	0.05625
583.562	0.976				306522	0.05546
585.562	0.97545				306524	0.05464
587.562	0.97494				306526	0.05392
589.562	0.97447				306528	0.05317
591.562	0.97376				306530	0.05246
593.562	0.97321				306532	0.05168
595.562	0.9727				306534	0.0511
597.562	0.97207				306536	0.0505
599.562	0.97164				306538	0.04995
601.562	0.97105				306540	0.04945
603.562	0.97042				306542	0.04905
605.562	0.96987				306544	0.04851
607.562	0.96931				306546	0.04792
609.562	0.96876				306548	0.0476
611.562	0.96829				306550	0.04706
613.562	0.96774				306552	0.04684
615.562	0.96715				306554	0.04637
617.562	0.9666				306556	0.04596
619.562	0.96605				306558	0.0455
621.562	0.9655				306560	0.04523
623.562	0.9651				306562	0.04478
625.562	0.96436				306564	0.04447
627.562	0.96385				306566	0.04414
629.562	0.96345				306568	0.04372
631.562	0.96282				306570	0.04357
633.562	0.96211				306572	0.04303
635.562	0.9618				306574	0.0428
637.562	0.96117				306576	0.04246
639.562	0.96066				306578	0.0422
641.562	0.96007				306580	0.0419
643.562	0.95971				306582	0.04168
645.562	0.95905				306584	0.04134
647.562	0.95853				306586	0.04088
649.562	0.95794				306588	0.04071
651.562	0.95751				306590	0.04047
653.562	0.95696				306592	0.04015
655.562	0.95649				306594	0.0398
657.562	0.9559				306596	0.03948
659.562	0.95543				306598	0.03938
661.562	0.95491				306600	0.03905
663.562	0.95425				306602	0.03873
665.562	0.95377				306604	0.03849
667.562	0.95338				306606	0.0382
669.562	0.95271				306608	0.03791
671.562	0.95224				306610	0.03761
673.562	0.95169				306612	0.03726
675.562	0.9513				306614	0.03704
677.562	0.9507				306616	0.03684
679.562	0.95023				306618	0.03649
681.562	0.94968				306620	0.03614
683.562	0.94909				306622	0.03599
685.562	0.94866				306624	0.03562
687.562	0.94815				306626	0.03529
689.562	0.94771				306628	0.03518
691.562	0.94709				306630	0.03469
693.562	0.94673				306632	0.03446
695.562	0.9461				306634	0.03412
697.562	0.94559				306636	0.03384
699.562	0.94512				306638	0.03343
701.562	0.94457				306640	0.03326
703.562	0.94406				306642	0.03292
705.562	0.94366				306644	0.03252
715.562	0.9411				306646	0.0323
725.562	0.93855				306648	0.03207
735.562	0.93611				306650	0.03169
745.562	0.93371				306652	0.03138
755.562	0.93115				306654	0.03103
765.562	0.92875				306656	0.03078
775.562	0.92643				306658	0.03037
785.562	0.92411				306660	0.03004
795.562	0.92171				306662	0.02975
805.562	0.91939				306664	0.02938
815.562	0.91699				306666	0.02915
825.562	0.9147				306668	0.0288
835.562	0.91238				306670	0.02843
845.562	0.91002				306672	0.0281
855.562	0.9079				306674	0.02768
865.562	0.90562				306676	0.02742
875.562	0.90333				306678	0.02721
885.562	0.90125				306680	0.02681
895.562	0.89893				306682	0.02639
905.562	0.89684				306684	0.0261
915.562	0.8946				306686	0.02574
925.562	0.89244				306688	0.02534
935.562	0.89035				306690	0.02509
945.562	0.88823				306692	0.02469
955.562	0.88618				306694	0.02434
965.562	0.88398				306696	0.02395
975.562	0.88189				306698	0.02365
985.562	0.87985				306700	0.02322
995.562	0.87788				306702	0.02279
1005.56	0.87575				306704	0.02242
1015.56	0.87371				306706	0.0221
1025.56	0.8717				306708	0.02176
1035.56	0.86969				306710	0.02136
1045.56	0.86785				306712	0.02105
1055.56	0.86572				306714	0.02062
1065.56	0.86379				306716	0.02024
1075.56	0.86198				306718	0.01979
1085.56	0.86002				306720	0.01949
1095.56	0.85821				306722	0.01916
1105.56	0.85616				306724	0.01874
1115.56	0.85435				306726	0.01835
1125.56	0.8525				306728	0.0179
1135.56	0.85057				306730	0.01755
1145.56	0.84888				306732	0.01703
1155.56	0.84703				306734	0.0166
1165.56	0.84522				306736	0.0162
1175.56	0.84349				306738	0.01587
1185.56	0.84188				306740	0.01556
1195.56	0.84007				306742	0.01505
1205.56	0.83834				306744	0.01467
1215.56	0.83669				306746	0.01429
1225.56	0.83499				306748	0.01393
1235.56	0.8333				306750	0.01337
1245.56	0.83177				306752	0.01316
1255.56	0.83019				306754	0.01272
1265.56	0.82858				306756	0.01239
1275.56	0.82701				306758	0.01191
1285.56	0.82551				306760	0.01155
1295.56	0.8239				306762	0.01111
1305.56	0.82248				306764	0.01067
1315.56	0.82091				306766	0.01029
1325.56	0.81945				306768	0.00993
1335.56	0.81804				306770	0.00958
1345.56	0.81666				306772	0.00907
1355.56	0.8152				306774	0.00875
1365.56	0.81379				306776	0.00823
1375.56	0.81249				306778	0.00781
1385.56	0.81115				306780	0.00751
1395.56	0.80985				306782	0.00707
1405.56	0.80855				306784	0.00662
1415.56	0.80737				306786	0.00624
1425.56	0.80615				306788	0.00584
1435.56	0.80493				306790	0.00544
1445.56	0.80375				306792	0.00506
1455.56	0.80257				306794	0.00466
1465.56	0.80139				306796	0.00426
1475.56	0.80025				306798	0.00382
1485.56	0.79911				306800	0.00348
1495.56	0.79809				306802	0.00298
1505.56	0.79699				306804	0.00249
1515.56	0.796				306806	0.00217
1525.56	0.79498				306808	0.00175
1535.56	0.79384				306810	0.00145
1545.56	0.79297				306812	0.00104
1555.56	0.79195				306814	0.00053845
1565.56	0.79101				306816	0.000225199
1575.56	0.79006				306818	-0.000267542
1585.56	0.78931				306820	-0.000557816
1595.56	0.78829				306822	-0.00107
1605.56	0.78747				306824	-0.00154
1615.56	0.78644				306826	-0.00191
1625.56	0.78577				306828	-0.00235
1635.56	0.78491				306830	-0.00285
1645.56	0.78416				306832	-0.00317
1655.56	0.78326				306834	-0.00348
1665.56	0.78243				306836	-0.00398
1675.56	0.78172				306838	-0.00439
1685.56	0.78093				306840	-0.00481
1695.56	0.77979				306842	-0.00521
1705.56	0.77948				306844	-0.00569
1715.56	0.77877				306846	-0.00598
1725.56	0.7779				306848	-0.00652
1735.56	0.77728				306850	-0.00687
1745.56	0.77649				306852	-0.00717
1755.56	0.77586				306854	-0.0076
1765.56	0.77515				306856	-0.00801
1775.56	0.77432				306858	-0.00837
1785.56	0.77366				306860	-0.00878
1795.56	0.7731				306862	-0.00922
1805.56	0.77232				306864	-0.00957
1815.56	0.77157				306866	-0.01005
1825.56	0.77094				306868	-0.01044
1835.56	0.77023				306870	-0.01076
1845.56	0.76952				306872	-0.01128
1855.56	0.7687				306874	-0.01161
1865.56	0.76803				306876	-0.01199
1875.56	0.76732				306878	-0.0125
1885.56	0.76653				306880	-0.01299
1895.56	0.76579				306882	-0.01323
1905.56	0.76512				306884	-0.01354
1915.56	0.76449				306886	-0.01391
1925.56	0.7637				306888	-0.01424
1935.56	0.76303				306890	-0.01475
1945.56	0.76225				306892	-0.01497
1955.56	0.76142				306894	-0.01545
1965.56	0.76071				306896	-0.01589
1975.56	0.75989				306898	-0.01621
1985.56	0.75906				306900	-0.01662
1995.56	0.75831				306902	-0.01681
2005.56	0.75756				306904	-0.01738
2015.56	0.75674				306906	-0.01771
2025.56	0.75587				306908	-0.01806
2035.56	0.75512				306910	-0.01852
2045.56	0.75422				306912	-0.01883
2055.56	0.75335				306914	-0.01917
2065.56	0.75257				306916	-0.01943
2075.56	0.75158				306918	-0.01989
2085.56	0.75072				306920	-0.02024
2095.56	0.74997				306922	-0.02063
2105.56	0.74918				306924	-0.02093
2115.56	0.7484				306926	-0.02124
2125.56	0.74757				306928	-0.02156
2135.56	0.74667				306930	-0.02194
2145.56	0.74584				306932	-0.02225
2155.56	0.74497				306934	-0.02259
2165.56	0.74407				306936	-0.02306
2175.56	0.74312				306938	-0.02335
2185.56	0.74218				306940	-0.02368
2195.56	0.74124				306942	-0.02406
2205.56	0.74033				306944	-0.02432
2215.56	0.73939				306946	-0.02468
2225.56	0.73836				306948	-0.02502
2235.56	0.7375				306950	-0.02527
2245.56	0.73644				306952	-0.0256
2255.56	0.73541				306954	-0.02582
2265.56	0.73431				306956	-0.02618
2275.56	0.73341				306958	-0.02653
2285.56	0.7323				306960	-0.02692
2295.56	0.73136				306962	-0.02732
2305.56	0.73018				306964	-0.02747
2315.56	0.72912				306966	-0.02774
2325.56	0.72809				306968	-0.02807
2335.56	0.72684				306970	-0.02846
2345.56	0.72573				306972	-0.0286
2355.56	0.72444				306974	-0.02899
2365.56	0.72333				306976	-0.02929
2375.56	0.72204				306978	-0.02955
2385.56	0.72097				306980	-0.02984
2395.56	0.71968				306982	-0.0302
2405.56	0.71849				306984	-0.03046
2415.56	0.7172				306986	-0.0308
2425.56	0.71574				306988	-0.03099
2435.56	0.71448				306990	-0.03128
2445.56	0.71326				306992	-0.03146
2455.56	0.71181				306994	-0.03179
2465.56	0.71031				306996	-0.03196
2475.56	0.70901				306998	-0.03237
2485.56	0.70779				307000	-0.03256
2495.56	0.70653				307002	-0.03278
2505.56	0.7052				307004	-0.03308
2515.56	0.70374				307006	-0.03344
2525.56	0.70225				307008	-0.0336
2535.56	0.70071				307010	-0.03391
2545.56	0.69929				307012	-0.03421
2555.56	0.69776				307014	-0.03428
2565.56	0.69634				307016	-0.03464
2575.56	0.69465				307018	-0.03484
2585.56	0.6932				307020	-0.035
2595.56	0.69166				307022	-0.03536
2605.56	0.69017				307024	-0.03553
2615.56	0.68863				307026	-0.03572
2625.56	0.6869				307028	-0.03608
2635.56	0.68545				307030	-0.03632
2645.56	0.68371				307032	-0.0365
2655.56	0.68218				307034	-0.03676
2665.56	0.68061				307036	-0.03698
2675.56	0.67911				307038	-0.0373
2685.56	0.67762				307040	-0.03745
2695.56	0.67616				307042	-0.03765
2705.56	0.67451				307044	-0.03784
2715.56	0.67286				307046	-0.03803
2725.56	0.67136				307048	-0.03823
2735.56	0.66963				307050	-0.0385
2745.56	0.66802				307052	-0.03873
2755.56	0.66625				307054	-0.03883
2765.56	0.66463				307056	-0.03904
2775.56	0.66298				307058	-0.03926
2785.56	0.66125				307060	-0.03956
2795.56	0.6596				307062	-0.03969
2805.56	0.65806				307064	-0.04
2815.56	0.65645				307066	-0.04019
2825.56	0.65476				307068	-0.04046
2835.56	0.6531				307070	-0.04052
2845.56	0.65153				307072	-0.04074
2855.56	0.64976				307074	-0.04093
2865.56	0.64823				307076	-0.04114
2875.56	0.64642				307078	-0.04131
2885.56	0.6448				307080	-0.0415
2895.56	0.64307				307082	-0.04166
2905.56	0.64118				307084	-0.04186
2915.56	0.63957				307086	-0.04214
2925.56	0.63792				307088	-0.0422
2935.56	0.63619				307090	-0.0424
2945.56	0.63446				307092	-0.04261
2955.56	0.63269				307094	-0.04279
2965.56	0.63103				307096	-0.0431
2975.56	0.62934				307098	-0.04318
2985.56	0.62781				307100	-0.04332
2995.56	0.62619				307102	-0.04351
3005.56	0.6247				307104	-0.04367
3015.56	0.62336				307106	-0.04381
3025.56	0.62179				307108	-0.04404
3035.56	0.62029				307110	-0.04419
3045.56	0.61891				307112	-0.04431
3055.56	0.61742				307114	-0.04446
3065.56	0.61585				307116	-0.04461
3075.56	0.61415				307118	-0.04478
3085.56	0.61289				307120	-0.04498
3095.56	0.61132				307122	-0.04511
3105.56	0.60967				307124	-0.04522
3115.56	0.60802				307126	-0.04549
3125.56	0.60684				307128	-0.04563
3135.56	0.60518				307130	-0.04577
3145.56	0.60361				307132	-0.04591
3155.56	0.60223				307134	-0.04587
3165.56	0.60062				307136	-0.04619
3175.56	0.5992				307138	-0.04632
3185.56	0.59783				307140	-0.04648
3195.56	0.59637				307142	-0.04653
3205.56	0.59476				307144	-0.04669
3215.56	0.59295				307146	-0.04684
3225.56	0.59169				307148	-0.047
3235.56	0.59004				307150	-0.04715
3245.56	0.58846				307152	-0.04736
3255.56	0.58681				307154	-0.04742
3265.56	0.5852				307156	-0.0477
3275.56	0.58386				307158	-0.04775
3285.56	0.58228				307160	-0.04794
3295.56	0.58067				307162	-0.04808
3305.56	0.57898				307164	-0.04825
3315.56	0.57733				307166	-0.04831
3325.56	0.57575				307168	-0.0484
3335.56	0.5741				307170	-0.04859
3345.56	0.57249				307172	-0.04875
3355.56	0.57107				307174	-0.04873
3365.56	0.5695				307176	-0.04889
3375.56	0.56781				307178	-0.04909
3385.56	0.56631				307180	-0.04925
3395.56	0.56462				307182	-0.0493
3405.56	0.56312				307184	-0.04949
3415.56	0.56163				307186	-0.04962
3425.56	0.56009				307188	-0.0497
3435.56	0.55836				307190	-0.04987
3445.56	0.55699				307192	-0.05012
3455.56	0.55533				307194	-0.0502
3465.56	0.55388				307196	-0.05032
3475.56	0.55238				307198	-0.05051
3485.56	0.55085				307200	-0.05048
3495.56	0.54935				307202	-0.05076
3505.56	0.54778				307204	-0.05076
3515.56	0.54636				307206	-0.05086
3525.56	0.54471				307208	-0.05107
3535.56	0.5431				307210	-0.05103
3545.56	0.54164				307212	-0.05125
3555.56	0.53995				307214	-0.05148
3565.56	0.53853				307216	-0.05157
3575.56	0.537				307218	-0.05169
3585.56	0.53547				307220	-0.05173
3595.56	0.53397				307222	-0.05186
3605.56	0.5324				307224	-0.05205
3615.56	0.53078				307226	-0.05206
3625.56	0.52913				307228	-0.0522
3635.56	0.52748				307230	-0.05229
3645.56	0.5259				307232	-0.05258
3655.56	0.52421				307234	-0.05266
3665.56	0.5226				307236	-0.05263
3675.56	0.52083				307238	-0.05283
3685.56	0.51918				307240	-0.05289
3695.56	0.5176				307242	-0.05298
3705.56	0.51595				307244	-0.0529
3715.56	0.51434				307246	-0.05308
3725.56	0.51268				307248	-0.05317
3735.56	0.51103				307250	-0.05327
3745.56	0.50942				307252	-0.05338
3755.56	0.50796				307254	-0.05348
3765.56	0.50667				307256	-0.05356
3775.56	0.50521				307258	-0.05382
3785.56	0.50375				307260	-0.05381
3795.56	0.50222				307262	-0.054
3805.56	0.5008				307264	-0.05415
3815.56	0.49935				307266	-0.05409
3825.56	0.49789				307268	-0.05431
3835.56	0.4964				307270	-0.05454
3845.56	0.49486				307272	-0.05462
3855.56	0.49337				307274	-0.05471
3865.56	0.49191				307276	-0.05478
3875.56	0.49034				307278	-0.05493
3885.56	0.48892				307280	-0.05496
3895.56	0.48719				307282	-0.05522
3905.56	0.48573				307284	-0.05537
3915.56	0.48408				307286	-0.05539
3925.56	0.48255				307288	-0.05562
3935.56	0.48113				307290	-0.05558
3945.56	0.47956				307292	-0.05571
3955.56	0.47822				307294	-0.05578
3965.56	0.47661				307296	-0.0559
3975.56	0.47515				307298	-0.05586
3985.56	0.47362				307300	-0.05602
3995.56	0.47216				307302	-0.05617
4005.56	0.47063				307304	-0.05625
4015.56	0.46925				307306	-0.05631
4025.56	0.46779				307308	-0.05649
4035.56	0.46634				307309	0.06247
4045.56	0.46484				307309	0.06482
4055.56	0.46347				307310	0.0667
4065.56	0.46217				307310	0.06826
4075.56	0.46083				307311	0.06989
4085.56	0.45953				307311	0.07126
4095.56	0.45815				307312	0.07262
4105.56	0.45686				307312	0.07382
4115.56	0.45564				307313	0.07503
4125.56	0.45422				307313	0.07606
4135.56	0.4528				307314	0.07717
4145.56	0.45143				307314	0.07815
4155.56	0.44989				307315	0.07909
4165.56	0.44859				307315	0.07995
4175.56	0.44722				307316	0.0808
4185.56	0.44584				307316	0.08171
4195.56	0.44458				307317	0.08245
4205.56	0.44312				307317	0.08325
4215.56	0.44179				307318	0.08403
4225.56	0.44045				307318	0.08475
4235.56	0.43911				307319	0.08545
4245.56	0.43793				307319	0.08606
4255.56	0.43655				307320	0.08666
4265.56	0.43506				307320	0.08731
4275.56	0.43388				307321	0.08791
4285.56	0.43258				307321	0.08854
4295.56	0.43124				307322	0.08916
4305.56	0.42998				307322	0.08967
4315.56	0.42868				307323	0.09021
4325.56	0.42727				307323	0.0907
4335.56	0.42585				307324	0.09135
4345.56	0.42455				307324	0.09183
4355.56	0.42333				307325	0.09239
4365.56	0.42204				307325	0.09272
4375.56	0.42062				307326	0.09324
4385.56	0.41944				307326	0.09373
4395.56	0.41806				307327	0.09413
4405.56	0.41684				307327	0.09458
4415.56	0.41547				307328	0.09508
4425.56	0.41417				307328	0.09548
4435.56	0.41283				307329	0.09584
4445.56	0.41161				307329	0.09626
4455.56	0.41023				307330	0.09665
4465.56	0.40905				307330	0.09708
4475.56	0.40771				307331	0.09738
4485.56	0.40665				307331	0.09769
4495.56	0.40508				307332	0.09816
4505.56	0.40394				307332	0.09855
4515.56	0.40272				307333	0.09879
4525.56	0.40134				307333	0.09922
4535.56	0.40032				307334	0.09943
4545.56	0.39906				307334	0.09989
4555.56	0.39772				307335	0.10021
4565.56	0.39634				307335	0.10047
4575.56	0.39508				307336	0.10074
4585.56	0.39379				307336	0.1013
4595.56	0.39268				307337	0.10145
4605.56	0.39123				307337	0.10169
4615.56	0.39001				307338	0.10193
4625.56	0.38883				307338	0.10228
4635.56	0.38753				307339	0.10264
4645.56	0.38635				307339	0.10287
4655.56	0.38513				307340	0.10322
4665.56	0.38387				307340	0.10349
4675.56	0.38257				307341	0.10366
4685.56	0.38128				307341	0.10391
4695.56	0.38041				307342	0.10416
4705.56	0.37943				307342	0.10452
4715.56	0.37825				307343	0.10463
4725.56	0.37707				307343	0.10489
4735.56	0.37596				307344	0.10517
4745.56	0.37498				307344	0.10539
4755.56	0.37384				307345	0.10569
4765.56	0.37282				307345	0.10587
4775.56	0.37171				307346	0.1061
4785.56	0.37065				307346	0.1064
4795.56	0.36959				307347	0.10648
4805.56	0.36821				307347	0.1068
4815.56	0.36747				307348	0.10699
4825.56	0.3664				307348	0.10718
4835.56	0.36526				307349	0.10734
4845.56	0.3642				307349	0.10756
4855.56	0.36318				307350	0.10776
4865.56	0.362				307350	0.10796
4875.56	0.36105				307351	0.10818
4885.56	0.35991				307351	0.10831
4895.56	0.35893				307352	0.10859
4905.56	0.35802				307352	0.10872
4915.56	0.35688				307353	0.10895
4925.56	0.3559				307353	0.10915
4935.56	0.35476				307354	0.10926
4945.56	0.35373				307354	0.1094
4955.56	0.35275				307355	0.10964
4965.56	0.35177				307355	0.10984
4975.56	0.35078				307356	0.10997
4985.56	0.34992				307356	0.11007
4995.56	0.34882				307357	0.11032
5005.56	0.34783				307357	0.11051
5015.56	0.34677				307358	0.11056
5025.56	0.34575				307358	0.11085
5027.62	0.3234				307359	0.11098
5028.68	0.32847				307359	0.11099
5031.24	0.33351				307360	0.11128
5040.92	0.33859				307360	0.1114
5050.92	0.33929				307361	0.11158
5060.92	0.33867				307361	0.11168
5070.92	0.33906				307362	0.11179
5080.92	0.33847				307362	0.11204
5090.92	0.3378				307363	0.11215
5100.92	0.33689				307363	0.11224
5110.92	0.33619				307364	0.11247
5120.92	0.3354				307364	0.11251
5130.92	0.33457				307365	0.11262
5140.92	0.33347				307365	0.11279
5150.92	0.33265				307366	0.11298
5160.92	0.33182				307366	0.11307
5170.92	0.33099				307367	0.11319
5180.92	0.33013				307367	0.1134
5190.92	0.32926				307368	0.11342
5200.92	0.3282				307368	0.11369
5210.92	0.32729				307369	0.11368
5220.92	0.32643				307369	0.11384
5230.92	0.32564				307370	0.11395
5240.92	0.32458				307370	0.11415
5250.92	0.32364				307371	0.11409
5260.92	0.32281				307371	0.11427
5270.92	0.3219				307372	0.11442
5280.92	0.32104				307372	0.11451
5290.92	0.31994				307373	0.1146
5300.92	0.31868				307373	0.11473
5310.92	0.31805				307374	0.1149
5320.92	0.3171				307374	0.11489
5330.92	0.3164				307375	0.11505
5340.92	0.31541				307375	0.11518
5350.92	0.31474				307376	0.11526
5360.92	0.31372				307376	0.1153
5370.92	0.31278				307377	0.11542
5380.92	0.31195				307377	0.1156
5390.92	0.31124				307378	0.11581
5400.92	0.3103				307378	0.11581
5410.92	0.30935				307379	0.11587
5420.92	0.30845				307379	0.11596
5430.92	0.30758				307380	0.11611
5440.92	0.30672				307380	0.11611
5450.92	0.30573				307381	0.11622
5460.92	0.30471				307381	0.1164
5470.92	0.30396				307382	0.11647
5480.92	0.30306				307382	0.11659
5490.92	0.30211				307383	0.11662
5500.92	0.30125				307383	0.11669
5510.92	0.3005				307384	0.11685
5520.92	0.2996				307384	0.11696
5530.92	0.29885				307385	0.11714
5540.92	0.29798				307385	0.11703
5550.92	0.297				307386	0.11723
5560.92	0.29621				307386	0.11726
5570.92	0.29531				307387	0.11728
5580.92	0.29452				307387	0.11745
5590.92	0.29369				307388	0.11749
5600.92	0.29287				307388	0.11763
5610.92	0.292				307389	0.11762
5620.92	0.29114				307389	0.11773
5630.92	0.29031				307390	0.11771
5640.92	0.28925				307390	0.11783
5650.92	0.28862				307391	0.1179
5660.92	0.28783				307391	0.11806
5670.92	0.28712				307392	0.11803
5680.92	0.28622				307392	0.11822
5690.92	0.28543				307393	0.11824
5700.92	0.28457				307393	0.11831
5710.92	0.28366				307394	0.1185
5720.92	0.28295				307394	0.11845
5730.92	0.28217				307395	0.11863
5740.92	0.28146				307395	0.11869
5750.92	0.28055				307396	0.1187
5760.92	0.27969				307396	0.11881
5770.92	0.2789				307397	0.11892
5780.92	0.27819				307397	0.11901
5790.92	0.27745				307398	0.11897
5800.92	0.27662				307398	0.11906
5810.92	0.27583				307399	0.11903
5820.92	0.27505				307399	0.11921
5830.92	0.27418				307400	0.11923
5840.92	0.27335				307400	0.11926
5850.92	0.27257				307401	0.11939
5860.92	0.27158				307401	0.11941
5870.92	0.2708				307402	0.11949
5880.92	0.26989				307402	0.11955
5890.92	0.26903				307403	0.11965
5900.92	0.26832				307403	0.1197
5910.92	0.26733				307404	0.11974
5920.92	0.2667				307404	0.11983
5930.92	0.26572				307405	0.11987
5940.92	0.26489				307405	0.11987
5950.92	0.26399				307406	0.12003
5960.92	0.26308				307406	0.12002
5970.92	0.26226				307407	0.12009
5980.92	0.26143				307407	0.12015
5990.92	0.26061				307408	0.12018
6000.92	0.25982				307408	0.12019
6010.92	0.2588				307409	0.12029
6020.92	0.25809				307409	0.12033
6030.92	0.25734				307410	0.1204
6040.92	0.25651				307410	0.12049
6050.92	0.25573				307411	0.12052
6060.92	0.2549				307411	0.12058
6070.92	0.25415				307412	0.12064
6080.92	0.25345				307412	0.12063
6090.92	0.25262				307413	0.12074
6100.92	0.25171				307413	0.12076
6110.92	0.25077				307414	0.12079
6120.92	0.24998				307414	0.12084
6130.92	0.24935				307415	0.12095
6140.92	0.24853				307415	0.12103
6150.92	0.2477				307416	0.12104
6160.92	0.24613				307416	0.12112
6170.92	0.24628				307417	0.12108
6180.92	0.24554				307417	0.12121
6190.92	0.24487				307418	0.1213
6200.92	0.24416				307418	0.12133
6210.92	0.24357				307419	0.12137
6220.92	0.2429				307419	0.12138
6230.92	0.24211				307420	0.12144
6240.92	0.24145				307420	0.12146
6250.92	0.24078				307421	0.12152
6260.92	0.24007				307421	0.12151
6270.92	0.2394				307422	0.12162
6280.92	0.23877				307422	0.12163
6290.92	0.23798				307423	0.12173
6300.92	0.23735				307423	0.12175
6310.92	0.23684				307424	0.12174
6320.92	0.23609				307424	0.12186
6330.92	0.23554				307425	0.12185
6340.92	0.23484				307425	0.12195
6350.92	0.23413				307426	0.12203
6360.92	0.2335				307426	0.12208
6370.92	0.23275				307427	0.12212
6380.92	0.23196				307427	0.12212
6390.92	0.23126				307428	0.12217
6400.92	0.2307				307428	0.12225
6410.92	0.23007				307429	0.12227
6420.92	0.22941				307429	0.12231
6430.92	0.22874				307430	0.1223
6440.92	0.22799				307430	0.12242
6450.92	0.2272				307431	0.12238
6460.92	0.22646				307431	0.1224
6470.92	0.2259				307432	0.12243
6480.92	0.22512				307432	0.12248
6490.92	0.22457				307433	0.12256
6500.92	0.22386				307433	0.12246
6510.92	0.22303				307434	0.1226
6520.92	0.22248				307434	0.12266
6530.92	0.22181				307435	0.12259
6540.92	0.22114				307435	0.12271
6550.92	0.2204				307436	0.12281
6560.92	0.21973				307436	0.12282
6570.92	0.21898				307437	0.12291
6580.92	0.21823				307437	0.12291
6590.92	0.21752				307438	0.12292
6600.92	0.21693				307438	0.12288
6610.92	0.21615				307439	0.123
6620.92	0.2156				307439	0.12312
6630.92	0.21481				307440	0.12308
6640.92	0.2141				307440	0.12304
6650.92	0.21367				307441	0.12308
6660.92	0.21308				307441	0.12315
6670.92	0.21202				307442	0.12321
6680.92	0.21202				307442	0.12317
6690.92	0.21139				307443	0.12331
6700.92	0.21072				307443	0.12325
6710.92	0.2104				307444	0.12329
6720.92	0.20973				307444	0.12335
6730.92	0.2091				307445	0.1234
6740.92	0.20851				307445	0.12337
6750.92	0.20804				307446	0.12352
6760.92	0.20753				307446	0.12347
6770.92	0.2071				307447	0.12357
6780.92	0.20651				307447	0.12355
6790.92	0.20592				307448	0.12355
6800.92	0.20545				307448	0.12354
6810.92	0.20501				307449	0.1237
6820.92	0.20446				307449	0.12357
6830.92	0.20411				307450	0.12376
6840.92	0.20356				307450	0.12373
6850.92	0.20308				307451	0.12374
6860.92	0.20249				307451	0.12381
6870.92	0.20198				307452	0.12372
6880.92	0.20139				307452	0.12386
6890.92	0.20088				307453	0.12389
6900.92	0.20025				307453	0.12392
6910.92	0.19994				307454	0.12394
6920.92	0.19939				307454	0.12393
6930.92	0.1988				307455	0.12395
6940.92	0.19817				307455	0.12398
6950.92	0.1975				307456	0.12395
6960.92	0.19691				307456	0.12404
6970.92	0.19628				307457	0.12407
6980.92	0.19585				307457	0.12419
6990.92	0.19545				307458	0.12423
7000.92	0.19482				307458	0.12418
7010.92	0.19427				307459	0.12422
7020.92	0.19368				307459	0.12421
7030.92	0.19317				307460	0.12427
7040.92	0.19274				307460	0.12436
7050.92	0.19211				307461	0.12438
7060.92	0.19156				307461	0.12443
7070.92	0.19112				307462	0.12447
7080.92	0.19053				307462	0.12436
7090.92	0.18994				307463	0.12451
7100.92	0.18939				307463	0.12443
7110.92	0.18892				307464	0.12452
7120.92	0.18845				307464	0.12448
7130.92	0.18794				307465	0.12455
7140.92	0.18743				307465	0.12459
7150.92	0.18684				307466	0.12453
7160.92	0.18628				307466	0.12472
7170.92	0.18589				307467	0.12466
7180.92	0.18546				307467	0.1247
7190.92	0.18499				307468	0.12464
7200.92	0.18459				307468	0.12478
7210.92	0.18412				307469	0.12473
7220.92	0.18353				307469	0.12477
7230.92	0.1831				307470	0.12485
7240.92	0.18263				307470	0.12485
7250.92	0.18215				307471	0.12493
7260.92	0.18164				307471	0.12483
7270.92	0.18113				307472	0.12487
7280.92	0.1807				307472	0.12489
7290.92	0.18023				307473	0.12502
7300.92	0.17983				307473	0.12502
7310.92	0.17936				307474	0.12505
7320.92	0.17889				307474	0.12502
7330.92	0.17842				307475	0.12511
7340.92	0.1779				307475	0.12511
7350.92	0.17751				307476	0.12504
7360.92	0.17708				307476	0.12512
7370.92	0.17668				307477	0.12518
7380.92	0.17617				307477	0.12515
7390.92	0.17574				307478	0.12523
7400.92	0.17527				307478	0.12511
7410.92	0.17484				307479	0.12514
7420.92	0.17448				307479	0.12526
7430.92	0.17401				307480	0.12533
7440.92	0.17358				307480	0.12522
7450.92	0.17326				307481	0.12531
7460.92	0.17291				307481	0.12532
7470.92	0.17267				307482	0.12544
7480.92	0.17204				307482	0.12533
7490.92	0.17169				307483	0.12544
7500.92	0.17137				307483	0.12541
7510.92	0.17102				307484	0.12555
7520.92	0.17019				307484	0.12554
7530.92	0.1698				307485	0.12552
7540.92	0.16972				307485	0.12545
7550.92	0.16941				307486	0.12554
7560.92	0.16909				307486	0.12544
7570.92	0.16889				307487	0.12556
7580.92	0.16862				307487	0.12565
7590.92	0.16827				307488	0.12557
7600.92	0.16799				307488	0.12566
7610.92	0.16767				307489	0.12563
7620.92	0.16736				307489	0.12567
7630.92	0.16712				307490	0.12566
7640.92	0.16677				307490	0.12569
7650.92	0.16661				307491	0.12567
7660.92	0.16626				307491	0.12567
7670.92	0.16598				307492	0.12567
7680.92	0.16567				307492	0.12566
7690.92	0.16539				307493	0.12585
7700.92	0.16516				307493	0.1258
7710.92	0.165				307494	0.12585
7720.92	0.16476				307494	0.12577
7730.92	0.16461				307495	0.12585
7740.92	0.16441				307495	0.12596
7750.92	0.16409				307496	0.12582
7760.92	0.16402				307496	0.12592
7770.92	0.16374				307497	0.12593
7780.92	0.16343				307497	0.12597
7790.92	0.16323				307498	0.12593
7800.92	0.16295				307498	0.12594
7810.92	0.16264				307499	0.12599
7820.92	0.16252				307499	0.12605
7830.92	0.1624				307500	0.12602
7840.92	0.16209				307500	0.12603
7850.92	0.16185				307501	0.12602
7860.92	0.16166				307501	0.12614
7870.92	0.16142				307502	0.12616
7880.92	0.16126				307502	0.12619
7890.92	0.16091				307503	0.12625
7900.92	0.16075				307503	0.12614
7910.92	0.16047				307504	0.12612
7920.92	0.16036				307504	0.1261
7930.92	0.1602				307505	0.12625
7940.92	0.15988				307505	0.12632
7950.92	0.15973				307506	0.12625
7960.92	0.15965				307506	0.12638
7970.92	0.15933				307507	0.12628
7980.92	0.15918				307507	0.12622
7990.92	0.15898				307508	0.12637
8000.92	0.15882				307508	0.12621
8010.92	0.15867				307509	0.12631
8020.92	0.15839				307509	0.12638
8030.92	0.15819				307510	0.12638
8040.92	0.15807				307510	0.12632
8050.92	0.15788				307511	0.12644
8060.92	0.15772				307511	0.12637
8070.92	0.15745				307512	0.12643
8080.92	0.15733				307512	0.12645
8090.92	0.15713				307513	0.1265
8100.92	0.15697				307513	0.12641
8110.92	0.15686				307514	0.12646
8120.92	0.15654				307514	0.12668
8130.92	0.15642				307515	0.12656
8140.92	0.15623				307515	0.12657
8150.92	0.15599				307516	0.12663
8160.92	0.15583				307516	0.12656
8170.92	0.15571				307517	0.1266
8180.92	0.15552				307517	0.12674
8190.92	0.15548				307518	0.12656
8200.92	0.15524				307518	0.12672
8210.92	0.15497				307519	0.12671
8220.92	0.15489				307519	0.12674
8230.92	0.15473				307520	0.12671
8240.92	0.15446				307520	0.1267
8250.92	0.15438				307521	0.12672
8260.92	0.15426				307521	0.12678
8270.92	0.15402				307522	0.12681
8280.92	0.15379				307522	0.12688
8290.92	0.15363				307523	0.12679
8300.92	0.15339				307523	0.12683
8310.92	0.1532				307524	0.12686
8320.92	0.15304				307524	0.12687
8330.92	0.15288				307525	0.12696
8340.92	0.15272				307525	0.12691
8350.92	0.15261				307526	0.12684
8360.92	0.15245				307526	0.12692
8370.92	0.15233				307527	0.12682
8380.92	0.15198				307527	0.1269
8390.92	0.15186				307528	0.12687
8400.92	0.1517				307528	0.12699
8410.92	0.15162				307529	0.12688
8420.92	0.15162				307529	0.12696
8430.92	0.15154				307530	0.12701
8440.92	0.15131				307530	0.12703
8450.92	0.15115				307531	0.12701
8460.92	0.15099				307531	0.127
8470.92	0.15084				307532	0.12707
8480.92	0.15084				307532	0.12707
8490.92	0.15068				307533	0.12707
8500.92	0.15044				307533	0.12711
8510.92	0.15028				307534	0.12711
8520.92	0.15017				307534	0.12708
8530.92	0.15013				307535	0.12708
8540.92	0.15005				307535	0.12718
8550.92	0.14973				307536	0.12718
8560.92	0.14973				307536	0.12724
8570.92	0.14954				307537	0.12714
8580.92	0.14942				307537	0.1272
8590.92	0.14938				307538	0.12728
8600.92	0.14914				307538	0.12718
8610.92	0.14903				307539	0.12719
8620.92	0.14883				307539	0.12727
8630.92	0.14883				307540	0.12729
8640.92	0.14867				307540	0.12719
8650.92	0.14859				307541	0.12727
8660.92	0.14844				307541	0.12727
8670.92	0.1484				307542	0.12732
8680.92	0.14812				307542	0.1274
8690.92	0.14824				307543	0.12725
8700.92	0.14804				307543	0.12735
8710.92	0.14781				307544	0.12742
8720.92	0.14777				307544	0.1273
8730.92	0.14757				307545	0.12748
8740.92	0.14749				307545	0.12748
8750.92	0.14745				307546	0.12728
8760.92	0.14729				307546	0.12741
8770.92	0.14718				307547	0.12746
8780.92	0.14702				307547	0.12738
8790.92	0.14686				307548	0.12747
8800.92	0.14678				307548	0.12745
8810.92	0.14659				307549	0.12743
8820.92	0.14647				307549	0.12739
8830.92	0.14631				307550	0.12742
8840.92	0.14619				307550	0.12748
8850.92	0.14615				307551	0.12747
8860.92	0.14604				307551	0.12759
8870.92	0.14584				307552	0.12759
8880.92	0.1458				307552	0.12759
8890.92	0.14584				307553	0.12762
8900.92	0.14564				307553	0.12768
8910.92	0.14552				307554	0.12765
8920.92	0.14545				307554	0.12767
8930.92	0.14529				307555	0.12761
8940.92	0.14517				307555	0.12765
8950.92	0.14505				307556	0.12768
8960.92	0.14489				307556	0.12769
8970.92	0.14497				307557	0.12766
8980.92	0.14486				307557	0.12767
8990.92	0.14454				307558	0.12766
9000.92	0.14458				307558	0.1277
9010.92	0.14442				307559	0.12767
9020.92	0.1443				307559	0.12771
9030.92	0.14415				307560	0.12778
9040.92	0.14411				307560	0.12762
9050.92	0.14403				307561	0.12775
9060.92	0.14399				307561	0.12781
9070.92	0.14375				307562	0.12777
9080.92	0.14371				307562	0.12783
9090.92	0.14367				307563	0.12779
9100.92	0.14348				307563	0.12767
9110.92	0.1434				307564	0.12788
9120.92	0.14336				307564	0.12783
9130.92	0.1432				307565	0.12784
9140.92	0.14305				307565	0.1279
9150.92	0.14293				307566	0.12784
9160.92	0.14281				307566	0.12777
9170.92	0.14293				307567	0.12789
9180.92	0.14285				307567	0.12789
9190.92	0.14265				307568	0.12786
9200.92	0.14249				307568	0.128
9210.92	0.14257				307569	0.12783
9220.92	0.14234				307569	0.12795
9230.92	0.14238				307570	0.12795
9240.92	0.14242				307570	0.12794
9250.92	0.14222				307571	0.12801
9260.92	0.1421				307571	0.128
9270.92	0.14202				307572	0.1279
9280.92	0.14183				307572	0.12802
9290.92	0.14167				307573	0.12795
9300.92	0.14171				307573	0.12795
9310.92	0.14155				307574	0.12803
9320.92	0.14124				307574	0.12802
9330.92	0.14127				307575	0.1281
9340.92	0.14124				307575	0.1281
9350.92	0.14108				307576	0.12805
9360.92	0.14088				307576	0.12798
9370.92	0.1408				307577	0.12802
9380.92	0.14065				307577	0.1281
9390.92	0.14049				307578	0.12815
9400.92	0.14045				307578	0.12819
9410.92	0.14025				307579	0.12816
9420.92	0.14017				307579	0.12813
9430.92	0.14009				307580	0.12802
9440.92	0.14002				307580	0.12816
9450.92	0.13978				307581	0.12815
9460.92	0.13974				307581	0.12827
9470.92	0.13958				307582	0.12811
9480.92	0.13954				307582	0.12814
9490.92	0.13931				307583	0.12815
9500.92	0.13923				307583	0.1282
9510.92	0.13899				307584	0.12827
9520.92	0.13891				307584	0.12813
9530.92	0.13887				307585	0.12822
9540.92	0.13876				307585	0.12819
9550.92	0.13856				307586	0.12819
9560.92	0.13844				307586	0.12825
9570.92	0.13817				307587	0.12826
9580.92	0.13809				307587	0.12834
9590.92	0.13801				307588	0.12833
9600.92	0.13781				307588	0.12829
9610.92	0.13781				307589	0.12835
9620.92	0.13766				307589	0.12827
9630.92	0.13766				307590	0.12827
9640.92	0.13758				307590	0.1283
9650.92	0.13738				307591	0.12831
9660.92	0.13734				307591	0.1284
9670.92	0.13718				307592	0.12839
9680.92	0.1371				307592	0.12834
9690.92	0.13699				307593	0.12831
9700.92	0.13683				307593	0.12827
9710.92	0.13679				307594	0.12831
9720.92	0.13667				307594	0.12834
9730.92	0.13659				307595	0.12839
9740.92	0.1364				307595	0.12835
9750.92	0.13636				307596	0.12842
9760.92	0.13632				307596	0.12837
9770.92	0.13616				307597	0.12847
9780.92	0.13604				307597	0.12837
9790.92	0.13604				307598	0.1284
9800.92	0.136				307598	0.12842
9810.92	0.13577				307599	0.12852
9820.92	0.13569				307599	0.1284
9830.92	0.13561				307600	0.12842
9840.92	0.13553				307600	0.12847
9850.92	0.13533				307601	0.1285
9860.92	0.13529				307601	0.12858
9870.92	0.13514				307602	0.12853
9880.92	0.13502				307602	0.12844
9890.92	0.13494				307603	0.12854
9900.92	0.13486				307603	0.12847
9910.92	0.13478				307604	0.12851
9920.92	0.13467				307604	0.12856
9930.92	0.13451				307605	0.12855
9940.92	0.13435				307605	0.12853
9950.92	0.13419				307606	0.12857
9960.92	0.13404				307606	0.12861
9970.92	0.13392				307607	0.12861
9980.92	0.13372				307607	0.12852
9990.92	0.13352				307608	0.12861
10000.9	0.13352				307608	0.12854
10010.9	0.13341				307609	0.12863
10020.9	0.13337				307609	0.12859
10030.9	0.13321				307610	0.12867
10040.9	0.13301				307610	0.12869
10050.9	0.13293				307611	0.12861
10060.9	0.13274				307611	0.12861
10070.9	0.13266				307612	0.12874
10080.9	0.13199				307612	0.12861
10090.9	0.13254				307613	0.12866
10100.9	0.13246				307613	0.12863
10110.9	0.13223				307614	0.12871
10120.9	0.1323				307614	0.12863
10130.9	0.13211				307615	0.1287
10140.9	0.13203				307615	0.12862
10150.9	0.13187				307616	0.12868
10160.9	0.13175				307616	0.12868
10170.9	0.13164				307617	0.1287
10180.9	0.13152				307617	0.12877
10190.9	0.13144				307618	0.12868
10200.9	0.13124				307618	0.12876
10210.9	0.13116				307619	0.12878
10220.9	0.13089				307619	0.12877
10230.9	0.13077				307620	0.12874
10240.9	0.13061				307620	0.12881
10250.9	0.13049				307621	0.12874
10260.9	0.13049				307621	0.12873
10270.9	0.13038				307622	0.12877
10280.9	0.13026				307622	0.12884
10290.9	0.13022				307623	0.12872
10300.9	0.12998				307623	0.12888
10310.9	0.12983				307624	0.12881
10320.9	0.12967				307624	0.12886
10330.9	0.12951				307625	0.12881
10340.9	0.12939				307625	0.12894
10350.9	0.12943				307626	0.12882
10360.9	0.12924				307626	0.12893
10370.9	0.12912				307627	0.12878
10380.9	0.12908				307627	0.12893
10390.9	0.12892				307628	0.12884
10400.9	0.12896				307628	0.12884
10410.9	0.12868				307629	0.12898
10420.9	0.12845				307629	0.12885
10430.9	0.12841				307630	0.12885
10440.9	0.12829				307630	0.12896
10450.9	0.12821				307631	0.12891
10460.9	0.12809				307631	0.12894
10470.9	0.12802				307632	0.12893
10480.9	0.1279				307632	0.12894
10490.9	0.12798				307633	0.1289
10500.9	0.12778				307633	0.12894
10510.9	0.1275				307634	0.12896
10520.9	0.12743				307634	0.12892
10530.9	0.12727				307635	0.12905
10540.9	0.12715				307635	0.12896
10550.9	0.12715				307636	0.12894
10560.9	0.12687				307636	0.12903
10570.9	0.12676				307637	0.12903
10580.9	0.12672				307637	0.12898
10590.9	0.12664				307638	0.12901
10600.9	0.12648				307638	0.12908
10610.9	0.12632				307639	0.12903
10620.9	0.12621				307639	0.12903
10630.9	0.12625				307640	0.12908
10640.9	0.12597				307640	0.12908
10650.9	0.12597				307641	0.12896
10660.9	0.12573				307641	0.12907
10670.9	0.12569				307642	0.12904
10680.9	0.12554				307642	0.12909
10690.9	0.12538				307643	0.12911
10700.9	0.12522				307643	0.12906
10710.9	0.12514				307644	0.12917
10720.9	0.12487				307644	0.1291
10730.9	0.12491				307645	0.12916
10740.9	0.1251				307645	0.1291
10750.9	0.12487				307646	0.12916
10760.9	0.12463				307646	0.12905
10770.9	0.12463				307647	0.12915
10780.9	0.12447				307647	0.12917
10790.9	0.12428				307648	0.12921
10800.9	0.12416				307648	0.12912
10810.9	0.12404				307649	0.12924
10820.9	0.12385				307649	0.12915
10830.9	0.12377				307650	0.12924
10840.9	0.12357				307650	0.12925
10850.9	0.12349				307651	0.12919
10860.9	0.12333				307651	0.12912
10870.9	0.12333				307652	0.12924
10880.9	0.12322				307652	0.12931
10890.9	0.12302				307653	0.12927
10900.9	0.12282				307653	0.12918
10910.9	0.12267				307654	0.12917
10920.9	0.12251				307654	0.12932
10930.9	0.12227				307655	0.12918
10940.9	0.12239				307655	0.12934
10950.9	0.12211				307656	0.12934
10960.9	0.12211				307656	0.12924
10970.9	0.12188				307657	0.12928
10980.9	0.12176				307657	0.12932
10990.9	0.12164				307658	0.12926
11000.9	0.12148				307658	0.12925
11010.9	0.12121				307659	0.12924
11020.9	0.12117				307659	0.12936
11030.9	0.12093				307660	0.12934
11040.9	0.12093				307660	0.12933
11050.9	0.12086				307661	0.12938
11060.9	0.12062				307661	0.12932
11070.9	0.12054				307662	0.12926
11080.9	0.12034				307662	0.12938
11090.9	0.12019				307663	0.12935
11100.9	0.12007				307663	0.1294
11110.9	0.11999				307664	0.12934
11120.9	0.11987				307664	0.1294
11130.9	0.11971				307665	0.12938
11140.9	0.11967				307665	0.12934
11150.9	0.11956				307666	0.1294
11160.9	0.11936				307666	0.12935
11170.9	0.11924				307667	0.12937
11180.9	0.11905				307667	0.12945
11190.9	0.11889				307668	0.12944
11200.9	0.11877				307668	0.12928
11210.9	0.11865				307669	0.12947
11220.9	0.11849				307669	0.12939
11230.9	0.11834				307670	0.12935
11240.9	0.11826				307670	0.1294
11250.9	0.11802				307671	0.12939
11260.9	0.1179				307671	0.12937
11270.9	0.11775				307672	0.12938
11280.9	0.11763				307672	0.12933
11290.9	0.11735				307673	0.12951
11300.9	0.11735				307673	0.1294
11310.9	0.11716				307674	0.12957
11320.9	0.11696				307674	0.12942
11330.9	0.11684				307675	0.12945
11340.9	0.11668				307675	0.12955
11350.9	0.11661				307676	0.12947
11360.9	0.11657				307676	0.12947
11370.9	0.11633				307677	0.1295
11380.9	0.11621				307677	0.12946
11390.9	0.11606				307678	0.12945
11400.9	0.11598				307678	0.12949
11410.9	0.1159				307679	0.12947
11420.9	0.11582				307679	0.12958
11430.9	0.11554				307680	0.12953
11440.9	0.11547				307680	0.1295
11450.9	0.11531				307681	0.1295
11460.9	0.11523				307681	0.12955
11470.9	0.11515				307682	0.12955
11480.9	0.11503				307682	0.12947
11490.9	0.11491				307683	0.12955
11500.9	0.11476				307683	0.12962
11510.9	0.11464				307684	0.12955
11520.9	0.1144				307684	0.12956
11530.9	0.11436				307685	0.12956
11540.9	0.11425				307685	0.12966
11550.9	0.11413				307686	0.12955
11560.9	0.11397				307686	0.12949
11570.9	0.11377				307687	0.12958
11580.9	0.11362				307687	0.12949
11590.9	0.11354				307688	0.1296
11600.9	0.11346				307688	0.12964
11610.9	0.11338				307689	0.12961
11620.9	0.11326				307689	0.12955
11630.9	0.11307				307690	0.12966
11640.9	0.11295				307690	0.12961
11650.9	0.11291				307691	0.1296
11660.9	0.11259				307691	0.12956
11670.9	0.11255				307692	0.12968
11680.9	0.11255				307692	0.12974
11690.9	0.11232				307693	0.12973
11700.9	0.11216				307693	0.12968
11710.9	0.11192				307694	0.12967
11720.9	0.11192				307694	0.12959
11730.9	0.11185				307695	0.12968
11740.9	0.11161				307695	0.12965
11750.9	0.11145				307696	0.12976
11760.9	0.11137				307696	0.12972
11770.9	0.11126				307697	0.12975
11780.9	0.11102				307697	0.12963
11790.9	0.1109				307698	0.12964
11800.9	0.11078				307698	0.12963
11810.9	0.11078				307699	0.12968
11820.9	0.11055				307699	0.12976
11830.9	0.11035				307700	0.12962
11840.9	0.11015				307700	0.12962
11850.9	0.11004				307701	0.12964
11860.9	0.10992				307701	0.12981
11870.9	0.10984				307702	0.12968
11880.9	0.10976				307702	0.12972
11890.9	0.10948				307703	0.12988
11900.9	0.10945				307703	0.12976
11910.9	0.10937				307704	0.12975
11920.9	0.10929				307704	0.12974
11930.9	0.10913				307705	0.12979
11940.9	0.10905				307705	0.1298
11950.9	0.10886				307706	0.12979
11960.9	0.10874				307706	0.12979
11970.9	0.10858				307707	0.12979
11980.9	0.1085				307707	0.12979
11990.9	0.10834				307708	0.12984
12000.9	0.1083				307708	0.1298
12010.9	0.10807				307709	0.12978
12020.9	0.10799				307709	0.12981
12030.9	0.10775				307710	0.12978
12040.9	0.10779				307710	0.12978
12050.9	0.10748				307711	0.12988
12060.9	0.10732				307711	0.12981
12070.9	0.10728				307712	0.12976
12080.9	0.1072				307712	0.12984
12090.9	0.10724				307713	0.12976
12100.9	0.10705				307713	0.12979
12110.9	0.10693				307714	0.12992
12120.9	0.10685				307714	0.12981
12130.9	0.10673				307715	0.12977
12140.9	0.10646				307715	0.12986
12150.9	0.10642				307716	0.12988
12160.9	0.10626				307716	0.12988
12170.9	0.10614				307717	0.12985
12180.9	0.1061				307717	0.12978
12190.9	0.10594				307718	0.12985
12200.9	0.10579				307718	0.12987
12210.9	0.10567				307719	0.12991
12220.9	0.10559				307719	0.12988
12230.9	0.10547				307720	0.12993
12240.9	0.10543				307720	0.12992
12250.9	0.10531				307721	0.12992
12260.9	0.10508				307721	0.12984
12270.9	0.10496				307722	0.12992
12280.9	0.10484				307722	0.12992
12290.9	0.10476				307723	0.12983
12300.9	0.10476				307723	0.12993
12310.9	0.10472				307724	0.12977
12320.9	0.10449				307724	0.12995
12330.9	0.10437				307725	0.12989
12340.9	0.10425				307725	0.13004
12350.9	0.10409				307726	0.12986
12360.9	0.10409				307726	0.12994
12370.9	0.10398				307727	0.12999
12380.9	0.10386				307727	0.12986
12390.9	0.10362				307728	0.13
12400.9	0.10362				307728	0.12994
12410.9	0.10358				307729	0.12987
12420.9	0.1035				307729	0.13003
12430.9	0.10339				307730	0.13
12440.9	0.10335				307730	0.13
12450.9	0.10323				307731	0.12999
12460.9	0.10315				307731	0.13005
12470.9	0.10315				307732	0.12996
12480.9	0.10307				307732	0.13009
12490.9	0.10291				307733	0.12994
12500.9	0.10291				307733	0.13009
12510.9	0.10284				307734	0.13009
12520.9	0.10268				307734	0.1301
12530.9	0.1026				307735	0.13005
12540.9	0.10244				307735	0.13008
12550.9	0.10232				307736	0.13018
12560.9	0.10225				307736	0.13012
12570.9	0.10217				307737	0.13
12580.9	0.10205				307737	0.13007
12590.9	0.10193				307738	0.13006
12600.9	0.10185				307738	0.13005
12610.9	0.10166				307739	0.13007
12620.9	0.10154				307739	0.13
12630.9	0.1015				307740	0.13012
12640.9	0.10138				307740	0.1301
12650.9	0.10126				307741	0.13006
12660.9	0.1013				307741	0.13018
12670.9	0.10095				307742	0.13018
12680.9	0.10091				307742	0.1301
12690.9	0.10075				307743	0.13019
12700.9	0.10059				307743	0.13014
12710.9	0.10063				307744	0.13019
12720.9	0.10047				307744	0.13006
12730.9	0.10036				307745	0.13003
12740.9	0.10028				307745	0.13004
12750.9	0.10024				307746	0.13012
12760.9	0.10016				307746	0.13016
12770.9	0.10004				307747	0.13011
12780.9	0.09996				307747	0.13005
12790.9	0.09981				307748	0.13014
12800.9	0.09981				307748	0.1302
12810.9	0.09977				307749	0.13025
12820.9	0.09941				307749	0.13013
12830.9	0.09941				307750	0.13012
12840.9	0.09941				307750	0.13023
12850.9	0.09937				307751	0.13013
12860.9	0.0991				307751	0.13016
12870.9	0.09902				307752	0.13022
12880.9	0.09898				307752	0.13022
12890.9	0.09894				307753	0.13021
12900.9	0.09878				307753	0.13021
12910.9	0.09867				307754	0.13014
12920.9	0.09863				307754	0.13025
12930.9	0.09855				307755	0.1301
12940.9	0.09839				307755	0.13015
12950.9	0.09827				307756	0.13022
12960.9	0.09831				307756	0.13015
12970.9	0.09815				307757	0.13025
12980.9	0.098				307757	0.13025
12990.9	0.09792				307758	0.13026
13000.9	0.09796				307758	0.13019
13010.9	0.09788				307759	0.1302
13020.9	0.09768				307759	0.13012
13030.9	0.09752				307760	0.13028
13040.9	0.09752				307760	0.13028
13050.9	0.09737				307761	0.13023
13060.9	0.09729				307761	0.13028
13070.9	0.09717				307762	0.13026
13080.9	0.09709				307762	0.1302
13090.9	0.09697				307763	0.13028
13100.9	0.09693				307763	0.13031
13110.9	0.09682				307764	0.13025
13120.9	0.09674				307764	0.13031
13130.9	0.09658				307765	0.13025
13140.9	0.0965				307765	0.13029
13150.9	0.09642				307766	0.13024
13160.9	0.09634				307766	0.13016
13170.9	0.09619				307767	0.13021
13180.9	0.09619				307767	0.13023
13190.9	0.09615				307768	0.13031
13200.9	0.09611				307768	0.13035
13210.9	0.09599				307769	0.13021
13220.9	0.09583				307769	0.1303
13230.9	0.09591				307770	0.13031
13240.9	0.09575				307770	0.13029
13250.9	0.09567				307771	0.13034
13260.9	0.09567				307771	0.13033
13270.9	0.09552				307772	0.13028
13280.9	0.09548				307772	0.13029
13290.9	0.09532				307773	0.13029
13300.9	0.09524				307773	0.13036
13310.9	0.0952				307774	0.13031
13320.9	0.09501				307774	0.13036
13330.9	0.09508				307775	0.13046
13340.9	0.09489				307775	0.13039
13350.9	0.09485				307776	0.1304
13360.9	0.09481				307776	0.13031
13370.9	0.09473				307777	0.13037
13380.9	0.09453				307777	0.13026
13390.9	0.09453				307778	0.13038
13400.9	0.09446				307778	0.13038
13410.9	0.09426				307779	0.13038
13420.9	0.0943				307779	0.13034
13430.9	0.09414				307780	0.1304
13440.9	0.0941				307780	0.13029
13450.9	0.0941				307781	0.13033
13460.9	0.09398				307781	0.13036
13470.9	0.09387				307782	0.13041
13480.9	0.09387				307782	0.13033
13490.9	0.09371				307783	0.1304
13500.9	0.09367				307783	0.13042
13510.9	0.09355				307784	0.13038
13520.9	0.09347				307784	0.13042
13530.9	0.09335				307785	0.13045
13540.9	0.09327				307785	0.13038
13550.9	0.0932				307786	0.13038
13560.9	0.09308				307786	0.13047
13570.9	0.093				307787	0.13041
13580.9	0.09296				307787	0.13034
13590.9	0.09272				307788	0.13046
13600.9	0.09268				307788	0.1305
13610.9	0.09268				307789	0.1304
13620.9	0.09253				307789	0.13044
13630.9	0.09245				307790	0.13037
13640.9	0.09245				307790	0.13044
13650.9	0.09249				307791	0.13037
13660.9	0.09229				307791	0.13042
13670.9	0.09229				307792	0.13043
13680.9	0.09217				307792	0.13042
13690.9	0.09209				307793	0.13043
13700.9	0.09202				307793	0.13038
13710.9	0.09194				307794	0.13047
13720.9	0.09182				307794	0.13043
13730.9	0.09186				307795	0.13047
13740.9	0.09166				307795	0.13038
13750.9	0.09162				307796	0.13047
13760.9	0.09158				307796	0.13041
13770.9	0.0915				307797	0.13048
13780.9	0.09127				307797	0.1305
13790.9	0.09123				307798	0.1305
13800.9	0.09111				307798	0.1305
13810.9	0.09099				307799	0.13044
13820.9	0.09095				307799	0.13043
13830.9	0.09076				307800	0.13047
13840.9	0.09076				307800	0.13062
13850.9	0.09072				307801	0.13044
13860.9	0.09068				307801	0.13065
13870.9	0.09072				307802	0.13055
13880.9	0.09056				307802	0.13058
13890.9	0.09044				307803	0.13064
13900.9	0.09052				307803	0.13044
13910.9	0.09052				307804	0.13052
13920.9	0.09036				307804	0.13057
13930.9	0.09025				307805	0.13059
13940.9	0.09025				307805	0.13051
13950.9	0.09017				307806	0.13052
13960.9	0.09017				307806	0.13049
13970.9	0.09009				307807	0.13061
13980.9	0.08993				307807	0.13054
13990.9	0.09001				307808	0.13051
14000.9	0.08981				307808	0.13059
14010.9	0.08973				307809	0.13049
14020.9	0.08977				307809	0.13062
14030.9	0.08962				307810	0.13063
14040.9	0.08954				307810	0.13056
14050.9	0.08942				307811	0.13066
14060.9	0.0895				307811	0.1306
14070.9	0.08954				307812	0.13052
14080.9	0.08954				307812	0.13052
14090.9	0.08938				307813	0.13064
14100.9	0.08922				307813	0.1306
14110.9	0.08922				307814	0.13052
14120.9	0.08907				307814	0.13068
14130.9	0.0891				307815	0.13064
14140.9	0.08907				307815	0.13058
14150.9	0.0891				307816	0.13065
14160.9	0.08903				307816	0.13059
14170.9	0.08899				307817	0.13064
14180.9	0.08899				307817	0.13061
14190.9	0.08891				307818	0.13067
14200.9	0.08875				307818	0.13067
14210.9	0.08879				307819	0.13052
14220.9	0.08879				307819	0.13057
14230.9	0.08867				307820	0.1306
14240.9	0.08851				307820	0.1306
14250.9	0.08859				307821	0.13063
14260.9	0.08851				307821	0.13061
14270.9	0.0884				307822	0.13071
14280.9	0.08832				307822	0.13061
14290.9	0.08828				307823	0.13057
14300.9	0.08832				307823	0.13065
14310.9	0.08828				307824	0.13075
14320.9	0.0882				307824	0.13067
14330.9	0.08824				307825	0.13069
14340.9	0.08808				307825	0.13063
14350.9	0.08808				307826	0.13073
14360.9	0.088				307826	0.13061
14370.9	0.088				307827	0.13062
14380.9	0.08785				307827	0.13064
14390.9	0.08777				307828	0.13069
14400.9	0.08777				307828	0.13063
14410.9	0.08781				307829	0.1307
14420.9	0.08769				307829	0.13075
14430.9	0.08761				307830	0.13074
14440.9	0.08757				307830	0.13059
14450.9	0.08749				307831	0.1307
14460.9	0.08741				307831	0.13076
14470.9	0.08741				307832	0.13069
14480.9	0.08729				307832	0.13069
14490.9	0.08733				307833	0.13073
14500.9	0.08729				307833	0.13071
14510.9	0.08729				307834	0.13078
14520.9	0.08726				307834	0.13073
14530.9	0.08729				307835	0.13073
14540.9	0.08726				307835	0.13065
14550.9	0.08718				307836	0.13068
14560.9	0.08706				307836	0.1307
14570.9	0.0871				307837	0.13068
[truncated: 158,731 more rows]

## Sheet: Fig. 6
Fig. 6b
	Charge		Relaxation
time	voltage	time	Voltage
0	0.23148	2450	0.00173
0.9	0.23142	2455	0.01589
1.8	0.23108	2455.01	0.01683
2.4438	0.23064	2455.01	0.01763
2.99127	0.23014	2455.02	0.019
3.48398	0.22961	2455.05	0.0208
3.97669	0.22907	2455.07	0.02221
4.46941	0.22853	2455.12	0.02419
4.96212	0.22804	2455.17	0.02568
5.45484	0.22763	2455.27	0.02772
5.94755	0.2273	2455.37	0.02926
6.93298	0.22692	2455.47	0.03049
7.91841	0.22673	2455.67	0.03235
8.90384	0.22656	2455.87	0.03384
9.88926	0.2264	2456.27	0.03609
10.8747	0.22626	2456.67	0.0379
11.8601	0.22613	2457.07	0.03943
13.831	0.2259	2457.87	0.04183
15.8018	0.22568	2458.66	0.04381
17.7727	0.22548	2460.26	0.04685
21.7144	0.22512	2461.86	0.04929
25.6561	0.22479	2463.45	0.05132
29.5978	0.22448	2466.64	0.05448
37.4813	0.22391	2469.83	0.05702
45.3647	0.22337	2473.02	0.05911
53.2481	0.22284	2479.41	0.06262
69.015	0.22175	2485.79	0.06532
84.7818	0.22056	2498.55	0.06931
100.549	0.21918	2510.04	0.07186
116.316	0.21758	2521.53	0.07386
132.082	0.21571	2533.02	0.07552
147.849	0.21356	2544.5	0.0769
163.616	0.21113	2567.48	0.07918
179.383	0.20842	2590.45	0.08097
195.15	0.20545	2613.43	0.08242
210.917	0.20221	2636.4	0.08362
226.684	0.19874	2682.35	0.0855
242.45	0.19505	2728.31	0.08692
258.217	0.1912	2774.26	0.08807
273.984	0.18725	2820.21	0.089
289.751	0.18325	2866.16	0.08979
305.518	0.17929	2912.11	0.09044
321.285	0.17542	2958.06	0.09101
337.051	0.17167	3004.01	0.09149
352.818	0.16805	3049.96	0.09192
368.585	0.16456	3095.91	0.09229
384.352	0.16115	3141.86	0.09262
400.119	0.15775	3187.81	0.09292
415.886	0.15433	3233.76	0.09319
431.653	0.15099	3279.71	0.09343
447.419	0.14774	3325.66	0.09366
463.186	0.14454	3371.61	0.09386
478.953	0.14145	3417.57	0.09404
494.72	0.13838	3463.52	0.09422
510.487	0.13551	3509.47	0.09438
526.254	0.13287	3555.42	0.09453
542.021	0.13046	3601.37	0.09466
563.706	0.12736	3647.32	0.09479
585.392	0.12456	3693.27	0.09492
607.078	0.12202	3739.22	0.09503
650.45	0.1174	3785.17	0.09514
693.821	0.1131	3831.12	0.09524
737.193	0.10915	3877.07	0.09534
780.565	0.10604	3923.02	0.09543
823.936	0.10393	3968.97	0.09551
852.573	0.10307	4014.92	0.0956
881.21	0.10264	4053.76	0.09566
906.983	0.10243	4092.6	0.09573
930.178	0.10214	4124.84	0.09578
953.374	0.10165	4157.08	0.09583
976.57	0.10094	4221.57	0.09594
999.765	0.10002	4286.06	0.09604
1022.96	0.09882	4415.03	0.09622
1046.16	0.09735	4544.01	0.0964
1069.35	0.09558	4672.99	0.09655
1092.55	0.09355	4930.94	0.09682
1115.74	0.09133	5188.89	0.09704
1138.94	0.08912	5446.84	0.09722
1162.13	0.08701	5704.79	0.09736
1185.33	0.08509	5962.74	0.09746
1208.53	0.08339	6220.69	0.09755
1231.72	0.0819
1254.92	0.08061
1278.11	0.07951
1301.31	0.07855
1324.5	0.07774
1347.7	0.07704
1370.9	0.07643
1394.09	0.07591
1417.29	0.07544
1440.48	0.07502
1463.68	0.07464
1486.87	0.07429
1510.07	0.07395
1533.27	0.07363
1556.46	0.07332
1579.66	0.073
1602.85	0.07269
1626.05	0.07237
1649.24	0.07205
1695.64	0.07137
1742.03	0.07062
1788.42	0.0698
1834.81	0.06888
1881.2	0.06782
1927.59	0.06662
1973.98	0.06522
2020.37	0.06359
2066.77	0.06167
2113.16	0.05938
2159.55	0.05659
2205.94	0.05314
2252.33	0.04875
2298.72	0.04298
2345.11	0.03515
2391.5	0.02403
2437.9	0.00733
2449.49	0.00173
2469.17	-0.0094
2488.84	-0.02346
2508.52	-0.04207
2528.19	-0.06878

## Sheet: Fig. 7
Panel e												panel f
	0.45			0.6			0.7						exp_45			exp60			exp70			70sim			60sim			45sim			No stripping
Time	Voltage		Time	Voltage		Time	Voltage
0	0.12669		0	0.09142		0	0.09298					Time	Voltage		Time	Voltage		Time	Voltage		Time	Voltage		Time	Voltage		Time	Voltage		Time	Voltage
0.03976	0.1267		0.00702	0.09142		0.03322	0.09299					7.27596e-12	0.04166		0	0.02431		0	0.00875		0	0.04871		0	0.063		0	0.07802		0	0.02941
0.07952	0.12671		0.01404	0.09143		0.06645	0.093					0.5	0.04383		0.5	0.02625		0.5	0.01062		0.00297	0.04977		0.00417	0.06315		0.00575	0.0782		0.00265	0.02877
0.15904	0.12673		0.02809	0.09143		0.13289	0.09301					1	0.0459		1	0.02774		1	0.01214		0.00595	0.04893		0.00835	0.06328		0.0115	0.07834		0.00531	0.02889
0.31808	0.12675		0.05617	0.09144		0.26579	0.09303					1.5	0.04763		1.5	0.0293		1.5	0.01337		0.0119	0.04912		0.0167	0.06351		0.02299	0.0786		0.01061	0.02909
0.63616	0.12679		0.08426	0.09145		0.53157	0.09306					2	0.04919		2	0.03049		2	0.01478		0.02379	0.04941		0.0334	0.06384		0.04598	0.07894		0.02122	0.02939
1.27232	0.12685		0.14043	0.09145		1.06314	0.09311					2.5	0.05056		2.5	0.03175		2.5	0.01586		0.03569	0.04966		0.05009	0.06412		0.06897	0.07923		0.03183	0.02966
2.54464	0.12694		0.25277	0.09147		2.12629	0.09317					3	0.05189		3	0.03268		3	0.01694		0.05948	0.05005		0.08349	0.06458		0.11495	0.07969		0.05305	0.03009
5.08927	0.12705		0.36511	0.09148		4.25257	0.09325					3.5	0.05311		3.5	0.03379		3.5	0.01794		0.08328	0.05039		0.11689	0.06496		0.16093	0.08007		0.07428	0.03046
10.1785	0.12717		0.58979	0.09151		6.37886	0.0933					4	0.05428		4	0.03486		4	0.01885		0.13086	0.05095		0.18368	0.06559		0.2529	0.08069		0.11672	0.03108
20.3571	0.12732		0.81447	0.09153		10.6314	0.09335					4.5	0.05544		4.5	0.03581		4.5	0.01992		0.17845	0.05144		0.25047	0.06612		0.34486	0.08121		0.15916	0.03162
40.7142	0.12752		1.26383	0.09156		19.1366	0.0934					5	0.05635		5	0.03668		5	0.02061		0.27362	0.05224		0.38406	0.06697		0.52878	0.08204		0.24405	0.03251
81.4283	0.12784		1.7132	0.09159		27.6417	0.09342					5.5	0.05752		5.5	0.03749		5.5	0.02148		0.36879	0.05293		0.51765	0.06768		0.71271	0.08273		0.32894	0.03327
122.143	0.12811		2.61192	0.09164		44.652	0.09344					6	0.05843		6	0.03833		6	0.02239		0.55914	0.05405		0.78482	0.06881		1.08055	0.08381		0.49871	0.03452
162.857	0.12834		3.51065	0.09167		78.6726	0.09347					6.5	0.05926		6.5	0.03913		6.5	0.02308		0.74949	0.05501		1.05199	0.06975		1.4484	0.0847		0.66848	0.03559
244.285	0.12872		5.3081	0.09172		112.693	0.09349					7	0.06022		7	0.03984		7	0.02388		0.93983	0.05584		1.31917	0.07056		2.1841	0.08607		0.83826	0.03651
314.119	0.12899		7.10556	0.09175		180.734	0.09353					7.5	0.061		7.5	0.04052		7.5	0.02456		1.32052	0.05719		1.85351	0.07184		2.9198	0.08717		1.1778	0.03804
383.953	0.12922		10.7005	0.09179		248.776	0.09356					8	0.06177		8	0.0413		8	0.02541		1.70121	0.05834		2.38786	0.0729		3.65549	0.08807		1.51735	0.03933
453.786	0.12942		14.2954	0.09181		384.858	0.09361					8.5	0.06259		8.5	0.04195		8.5	0.02592		2.4626	0.06012		2.9222	0.0738		5.12689	0.0894		2.19644	0.04135
523.62	0.12958		17.8903	0.09182		520.94	0.09364					9	0.06332		9	0.04254		9	0.02674		3.22398	0.06156		3.9909	0.07519		6.59828	0.09042		2.87554	0.04299
593.454	0.12973		25.0801	0.09183		793.105	0.09369					9.5	0.0642		9.5	0.04326		9.5	0.02734		3.98536	0.06275		5.05959	0.07629		8.06967	0.09122		3.55463	0.04436
663.288	0.12985		32.2699	0.09184		1065.27	0.09372					10	0.06474		10	0.04393		10	0.02796		5.50813	0.06452		6.12828	0.07718		11.0125	0.09233		4.91282	0.04643
733.122	0.12996		39.4597	0.09184		1337.43	0.09375					10.5	0.0654		10.5	0.04457		10.5	0.02848		7.03089	0.06588		8.26566	0.07863		13.9552	0.09316		6.271	0.04806
802.956	0.13006		53.8394	0.09185		1697.43	0.09379					11	0.06606		11	0.04507		11	0.02921		8.55366	0.06696		10.4031	0.07967		16.898	0.09382		7.62919	0.04937
872.789	0.13015		68.219	0.09186		2057.43	0.09382					11.5	0.06677		11.5	0.04572		11.5	0.02984		11.5992	0.0685		14.6778	0.08111		22.7836	0.0949		10.3456	0.05128
1012.46	0.1303		82.5986	0.09186		2417.43	0.09384					12	0.06739		12	0.04622		12	0.0303		14.6447	0.06967		18.9526	0.08204		28.6692	0.09571		13.0619	0.05275
1152.12	0.13042		111.358	0.09187		2777.43	0.09387					12.5	0.06797		12.5	0.0468		12.5	0.03086		17.6902	0.07062		23.2274	0.08273		40.4403	0.09699		15.7783	0.05394
1242.12	0.13048		140.117	0.09187		3137.43	0.09389					13	0.06848		13	0.04734		13	0.03142		23.7813	0.07204		27.5021	0.08332		52.2115	0.09795		21.2111	0.05577
1332.12	0.13054		197.636	0.09188		3497.43	0.09391					13.5	0.06901		13.5	0.04778		13.5	0.03201		29.8724	0.0732		36.0517	0.08434		63.9826	0.09875		26.6438	0.05727
1422.11	0.13059		255.154	0.09189		3857.43	0.09393					14	0.06956		14	0.04839		14	0.0326		35.9634	0.07419		44.6012	0.08519		75.7537	0.09942		32.0766	0.05857
1512.11	0.13063		312.673	0.09189								14.5	0.07016		14.5	0.04887		14.5	0.03303		48.1456	0.07578		53.1507	0.08592		87.5249	0.10001		37.5093	0.05973
1602.11	0.13067		370.191	0.09189								15	0.0707		15	0.04938		15	0.03351		60.3277	0.0771		70.2498	0.08715		111.067	0.10099		48.3748	0.06171
1692.1	0.1307		427.71	0.09189								15.5	0.0713		15.5	0.04982		15.5	0.03411		72.5098	0.07824		87.3489	0.08815		134.609	0.1018		59.2403	0.06344
1782.1	0.13073		542.747	0.0919								16	0.0717		16	0.05036		16	0.03451		84.6919	0.07922		104.448	0.08897		158.152	0.10251		70.1058	0.06501
1872.1	0.13076		657.784	0.0919								16.5	0.07222		16.5	0.05068		16.5	0.03505		109.056	0.08094		121.547	0.08968		181.694	0.10312		91.8368	0.06768
1962.09	0.13078		772.821	0.0919								17	0.07262		17	0.05108		17	0.0355		133.42	0.08233		138.646	0.0903		205.236	0.10367		113.568	0.07003
2052.09	0.13081		1002.89	0.0919								17.5	0.07305		17.5	0.05161		17.5	0.03591		182.149	0.08449		172.844	0.09131		228.779	0.10417		135.299	0.07213
2142.09	0.13083		1232.97	0.0919								18	0.07349		18	0.05208		18	0.03637		226.005	0.08593		207.042	0.09214		252.321	0.10462		178.761	0.07586
2232.09	0.13085		1463.04	0.09191								18.5	0.07404		18.5	0.05241		18.5	0.03688		269.86	0.08706		241.24	0.09284		275.863	0.10503		222.223	0.07893
2322.08	0.13086		1823.04	0.09191								19	0.07448		19	0.05281		19	0.03726		313.716	0.08799		275.439	0.09342		299.406	0.1054		265.685	0.08145
2412.08	0.13087		2183.04	0.09192								19.5	0.07474		19.5	0.05322		19.5	0.03769		357.572	0.08878		309.637	0.09392		322.948	0.10575		309.147	0.08352
2502.08	0.13089		2543.04	0.09193								20	0.07523		20	0.05366		20	0.03798		401.427	0.08944		343.835	0.09435		370.032	0.10639		352.609	0.0852
2682.07	0.1309		2903.04	0.09194								20.5	0.07571		20.5	0.05407		20.5	0.03857		445.283	0.09002		378.033	0.09472		417.117	0.10695		396.071	0.08657
2844.06	0.13092		3263.04	0.09196								21	0.07609		21	0.05438		21	0.03891		532.994	0.09099		446.429	0.09535		464.202	0.10745		482.995	0.08862
2985.55	0.13092		3623.04	0.09197								21.5	0.07642		21.5	0.0547		21.5	0.03934		620.705	0.09179		514.826	0.09585		511.286	0.10792		569.919	0.09013
3127.04	0.13093											22	0.0769		22	0.05512		22	0.03966		708.417	0.09245		583.222	0.09626		558.371	0.10835		656.843	0.09124
3249.46	0.13093											22.5	0.07727		22.5	0.05552		22.5	0.04007		796.128	0.09299		651.618	0.09661		605.455	0.10875		743.767	0.09208
3371.87	0.13093											23	0.07759		23	0.05574		23	0.04044		883.839	0.09345		720.014	0.0969		652.54	0.10913		830.691	0.09273
3494.29	0.13092											23.5	0.07799		23.5	0.05619		23.5	0.04077		971.551	0.09383		788.411	0.09715		699.624	0.1095		917.615	0.09326
3601.36	0.13092											24	0.07828		24	0.05649		24	0.04119		1059.26	0.09415		856.807	0.09736		746.709	0.10988		1004.54	0.0937
												24.5	0.07868		24.5	0.05684		24.5	0.04153		1146.97	0.0944		925.203	0.09754		793.794	0.11026		1091.46	0.09406
												25	0.079		25	0.05713		25	0.04196		1234.68	0.09462		993.6	0.09768		840.878	0.11064		--	--
												25.5	0.07933		25.5	0.05745		25.5	0.04226		1322.4	0.09483		1062	0.09781		887.963	0.11102		--	--
												26	0.07953		26	0.05776		26	0.04259		1410.11	0.09501		1130.39	0.09791		935.047	0.1114		--	--
												26.5	0.08001		26.5	0.05806		26.5	0.04285		1497.82	0.09517		1198.79	0.09799		982.132	0.11176		--	--
												27	0.08024		27	0.05841		27	0.04321		1585.53	0.09532		1267.18	0.09807		1029.22	0.11212		--	--
												27.5	0.08051		27.5	0.05868		27.5	0.04353		1760.95	0.09556		1335.58	0.09812		1076.3	0.11248		--	--
												28	0.0808		28	0.05899		28	0.04383		1936.37	0.09577		1403.98	0.09817		1123.39	0.11284		--	--
												28.5	0.08116		28.5	0.05928		28.5	0.04425		2111.8	0.09596		1472.37	0.09819		1170.47	0.1132
												29	0.08136		29	0.05962		29	0.04458		2287.22	0.09613		1540.77	0.09821		1217.55	0.11357
												29.5	0.08164		29.5	0.05987		29.5	0.04488		2462.64	0.09626		1609.17	0.09822		1264.64	0.11394
												30	0.08206		30	0.06016		30	0.04517		2638.07	0.09637		1745.96	0.09821		1311.72	0.11432
												30.5	0.08225		30.5	0.06049		30.5	0.04553		2813.49	0.09646		1882.75	0.09817		1358.81	0.1147
												31	0.08245		31	0.06067		31	0.04573		2988.91	0.09653		2019.54	0.09812		1405.89	0.11509
												31.5	0.08273		31.5	0.06091		31.5	0.04602		3164.33	0.09658		2156.34	0.09806		1452.98	0.11548
												32	0.08305		32	0.06116		32	0.04626		3339.76	0.09662		2293.13	0.09798		1500.06	0.11588
												32.5	0.08326		32.5	0.06149		32.5	0.04662		3515.18	0.09665		2429.92	0.09791		1547.15	0.11628
												33	0.08353		33	0.06172		33	0.04697		3690.6	0.09668		2566.71	0.09783		1594.23	0.11668
												33.5	0.08383		33.5	0.06194		33.5	0.04718					2703.51	0.09776		1641.32	0.11708
												34	0.08398		34	0.06218		34	0.04734					2840.3	0.09769		1688.4	0.11749
												34.5	0.08432		34.5	0.06241		34.5	0.04771					2977.09	0.09761		1735.49	0.1179
												35	0.08454		35	0.06274		35	0.04791					3250.68	0.09747		1782.57	0.11833
												35.5	0.08475		35.5	0.06289		35.5	0.04827					3524.26	0.09734		1829.65	0.11877
												36	0.08497		36	0.06311		36	0.0485					3797.85	0.09721		1876.74	0.11921
												36.5	0.08516		36.5	0.06338		36.5	0.04877								1923.82	0.11965
												37	0.0854		37	0.0635		37	0.04895								1970.91	0.12009
												37.5	0.0856		37.5	0.06368		37.5	0.04927								2017.99	0.12053
												38	0.08583		38	0.06396		38	0.04952								2065.08	0.12096
												38.5	0.08608		38.5	0.06421		38.5	0.04967								2112.16	0.12138
												39	0.08627		39	0.06433		39	0.04988								2206.33	0.12222
												39.5	0.08641		39.5	0.06456		39.5	0.05014								2300.5	0.12306
												40	0.08664		40	0.06488		40	0.0505								2394.67	0.12392
												40.5	0.08687		40.5	0.06492		40.5	0.05063								2488.84	0.12471
												41	0.08704		41	0.06519		41	0.05086								2573.59	0.1253
												41.5	0.08721		41.5	0.0654		41.5	0.05111								2658.34	0.12584
												42	0.08741		42	0.06561		42	0.05137								2743.1	0.12633
												42.5	0.08763		42.5	0.06582		42.5	0.05157								2827.85	0.12678
												43	0.08781		43	0.06597		43	0.05174								2912.6	0.12719
												43.5	0.08787		43.5	0.06621		43.5	0.05193								2997.35	0.12757
												44	0.08819		44	0.06626		44	0.05224								3082.1	0.12792
												44.5	0.0883		44.5	0.06649		44.5	0.05244								3166.86	0.12824
												45	0.0884		45	0.06668		45	0.05265								3251.61	0.12853
												45.5	0.08863		45.5	0.06687		45.5	0.05288								3421.11	0.12902
												46	0.08884		46	0.06705		46	0.05303								3590.62	0.12945
												46.5	0.08893		46.5	0.06724		46.5	0.05323								3929.63	0.13013
												47	0.08913		47	0.06734		47	0.05345
												47.5	0.08931		47.5	0.06741		47.5	0.05353
												48	0.08936		48	0.06773		48	0.0537
												48.5	0.08962		48.5	0.06791		48.5	0.05395
												49	0.08978		49	0.06799		49	0.05412
												49.5	0.08994		49.5	0.06817		49.5	0.05425
												50	0.09002		50	0.06847		50	0.05456
												50.5	0.09017		50.5	0.06851		50.5	0.05468
												51	0.09036		51	0.0688		51	0.05472
												51.5	0.09046		51.5	0.06877		51.5	0.05504
												52	0.09061		52	0.06893		52	0.05514
												52.5	0.0908		52.5	0.06909		52.5	0.05537
												53	0.09094		53	0.06923		53	0.05553
												53.5	0.09107		53.5	0.06946		53.5	0.05564
												54	0.09121		54	0.06953		54	0.05586
												54.5	0.09133		54.5	0.06964		54.5	0.05601
												55	0.0914		55	0.06987		55	0.05624
												55.5	0.09155		55.5	0.07006		55.5	0.05637
												56	0.09176		56	0.07008		56	0.05644
												56.5	0.09179		56.5	0.07027		56.5	0.0567
												57	0.09197		57	0.07036		57	0.05681
												57.5	0.09207		57.5	0.0705		57.5	0.05693
												58	0.09222		58	0.07066		58	0.05709
												58.5	0.09232		58.5	0.07073		58.5	0.05726
												59	0.09244		59	0.07083		59	0.05739
												59.5	0.09256		59.5	0.07093		59.5	0.05755
												60	0.09273		60	0.0711		60	0.05759
												60.5	0.09272		60.5	0.07126		60.5	0.05785
												61	0.09293		61	0.07132		61	0.05798
												61.5	0.09305		61.5	0.07148		61.5	0.0581
												62	0.09315		62	0.07157		62	0.05827
												62.5	0.09316		62.5	0.07165		62.5	0.05837
												63	0.09322		63	0.0718		63	0.05847
												63.5	0.09349		63.5	0.07204		63.5	0.05869
												64	0.09349		64	0.072		64	0.05886
												64.5	0.09368		64.5	0.07213		64.5	0.05893
												65	0.09378		65	0.07216		65	0.05901
												65.5	0.09379		65.5	0.07233		65.5	0.05923
												66	0.09391		66	0.07245		66	0.05935
												66.5	0.09407		66.5	0.07261		66.5	0.05946
												67	0.09415		67	0.07269		67	0.05957
												67.5	0.09421		67.5	0.07275		67.5	0.05973
												68	0.09438		68	0.07291		68	0.05987
												68.5	0.09444		68.5	0.07294		68.5	0.06
												69	0.09465		69	0.07315		69	0.06011
												69.5	0.09457		69.5	0.07309		69.5	0.06028
												70	0.09475		70	0.07323		70	0.06025
												70.5	0.09486		70.5	0.07342		70.5	0.06045
												71	0.09487		71	0.07336		71	0.06058
												71.5	0.09493		71.5	0.0735		71.5	0.06061
												72	0.09503		72	0.07374		72	0.06082
												72.5	0.09532		72.5	0.07371		72.5	0.06088
												73	0.0952		73	0.07375		73	0.06102
												73.5	0.09532		73.5	0.07389		73.5	0.06118
												74	0.09533		74	0.07406		74	0.06113
												74.5	0.09555		74.5	0.07408		74.5	0.06123
												75	0.09552		75	0.07416		75	0.06142
												75.5	0.09564		75.5	0.07428		75.5	0.06153
												76	0.09565		76	0.07429		76	0.06164
												76.5	0.09578		76.5	0.07449		76.5	0.06175
												77	0.09593		77	0.07446		77	0.06179
												77.5	0.09592		77.5	0.07454		77.5	0.062
												78	0.09604		78	0.0746		78	0.06195
												78.5	0.09612		78.5	0.07477		78.5	0.06212
												79	0.09614		79	0.07485		79	0.06221
												79.5	0.09636		79.5	0.07493		79.5	0.0625
												80	0.09636		80	0.07501		80	0.06246
												80.5	0.09653		80.5	0.07505		80.5	0.0625
												81	0.09652		81	0.07524		81	0.06265
												81.5	0.09656		81.5	0.07518		81.5	0.06282
												82	0.09662		82	0.07531		82	0.06283
												82.5	0.09671		82.5	0.07548		82.5	0.06292
												83	0.09672		83	0.07535		83	0.06309
												83.5	0.0969		83.5	0.07542		83.5	0.06303
												84	0.09697		84	0.07549		84	0.06334
												84.5	0.09695		84.5	0.07558		84.5	0.06328
												85	0.09725		85	0.07571		85	0.06339
												85.5	0.09722		85.5	0.07576		85.5	0.06348
												86	0.09726		86	0.0759		86	0.06356
												86.5	0.09728		86.5	0.07593		86.5	0.06359
												87	0.09739		87	0.07599		87	0.06369
												87.5	0.09739		87.5	0.07588		87.5	0.06387
												88	0.09755		88	0.07603		88	0.06385
												88.5	0.09755		88.5	0.07612		88.5	0.06398
												89	0.09758		89	0.07621		89	0.06404
												89.5	0.09763		89.5	0.07627		89.5	0.06399
												90	0.09771		90	0.07629		90	0.06419
												90.5	0.09776		90.5	0.07644		90.5	0.06425
												91	0.09789		91	0.07648		91	0.06435
												91.5	0.09792		91.5	0.07659		91.5	0.06443
												92	0.09797		92	0.07656		92	0.06455
												92.5	0.09796		92.5	0.07665		92.5	0.06458
												93	0.09814		93	0.07679		93	0.06467
												93.5	0.09811		93.5	0.07682		93.5	0.0647
												94	0.09822		94	0.0769		94	0.06484
												94.5	0.09826		94.5	0.07687		94.5	0.06488
												95	0.09826		95	0.07685		95	0.06485
												95.5	0.09839		95.5	0.07703		95.5	0.06497
												96	0.09841		96	0.07717		96	0.06507
												96.5	0.09854		96.5	0.07706		96.5	0.06509
												97	0.09855		97	0.07724		97	0.06529
												97.5	0.0986		97.5	0.07727		97.5	0.06534
												98	0.09867		98	0.07726		98	0.0654
												98.5	0.09873		98.5	0.0774		98.5	0.06542
												99	0.09882		99	0.07742		99	0.06553
												99.5	0.09878		99.5	0.07735		99.5	0.06558
												100	0.09884		100	0.0776		100	0.06571
												100.5	0.09882		100.5	0.07761		100.5	0.06565
												101	0.09897		101	0.07763		101	0.06572
												101.5	0.09895		101.5	0.0777		101.5	0.0659
												102	0.09909		102	0.07775		102	0.06597
												102.5	0.09924		102.5	0.07786		102.5	0.06596
												103	0.09921		103	0.07783		103	0.06611
												103.5	0.09923		103.5	0.07777		103.5	0.0661
												104	0.0993		104	0.07794		104	0.06614
												104.5	0.0993		104.5	0.07803		104.5	0.06625
												105	0.09934		105	0.07808		105	0.06625
												105.5	0.09939		105.5	0.07799		105.5	0.06634
												106	0.09944		106	0.07808		106	0.06639
												106.5	0.09947		106.5	0.07816		106.5	0.0665
												107	0.09949		107	0.07827		107	0.06655
												107.5	0.09965		107.5	0.07818		107.5	0.06669
												108	0.09951		108	0.07837		108	0.06662
												108.5	0.09962		108.5	0.07829		108.5	0.06672
												109	0.09963		109	0.07838		109	0.06668
												109.5	0.0997		109.5	0.0784		109.5	0.06682
												110	0.09975		110	0.07861		110	0.06685
												110.5	0.09975		110.5	0.07852		110.5	0.06695
												111	0.09986		111	0.07871		111	0.06688
												111.5	0.09991		111.5	0.07867		111.5	0.06711
												112	0.09998		112	0.0786		112	0.0672
												112.5	0.10003		112.5	0.07873		112.5	0.06716
												113	0.10011		113	0.07885		113	0.0672
												113.5	0.1001		113.5	0.07882		113.5	0.06733
												114	0.10018		114	0.07881		114	0.06728
												114.5	0.10023		114.5	0.07888		114.5	0.06738
												115	0.10022		115	0.07898		115	0.06737
												115.5	0.10035		115.5	0.07896		115.5	0.06744
												116	0.10036		116	0.07905		116	0.06751
												116.5	0.10033		116.5	0.07915		116.5	0.06768
												117	0.10038		117	0.07907		117	0.0677
												117.5	0.10039		117.5	0.07909		117.5	0.06773
												118	0.10042		118	0.07914		118	0.0677
												118.5	0.10053		118.5	0.07928		118.5	0.06775
												119	0.10059		119	0.07923		119	0.0679
												119.5	0.1007		119.5	0.07934		119.5	0.06792
												120	0.10061		120	0.07939		120	0.06793
												120.5	0.10062		120.5	0.07939		120.5	0.06805
												121	0.10065		121	0.07949		121	0.0681
												121.5	0.10072		121.5	0.07944		121.5	0.06816
												122	0.10078		122	0.07953		122	0.0682
												122.5	0.10086		122.5	0.07951		122.5	0.06821
												123	0.10088		123	0.07953		123	0.06819
												123.5	0.10087		123.5	0.07961		123.5	0.06826
												124	0.10091		124	0.07969		124	0.06826
												124.5	0.10097		124.5	0.07966		124.5	0.06849
												125	0.10106		125	0.07967		125	0.06852
												125.5	0.10106		125.5	0.07967		125.5	0.06849
												126	0.10097		126	0.07981		126	0.06861
												126.5	0.10107		126.5	0.07987		126.5	0.06856
												127	0.1011		127	0.07982		127	0.06863
												127.5	0.10123		127.5	0.07986		127.5	0.06867
												128	0.10125		128	0.07986		128	0.06868
												128.5	0.1012		128.5	0.07995		128.5	0.06875
												129	0.1013		129	0.08005		129	0.06877
												129.5	0.10135		129.5	0.07999		129.5	0.06883
												130	0.1014		130	0.08003		130	0.06892
												130.5	0.10139		130.5	0.08019		130.5	0.06891
												131	0.10148		131	0.08023		131	0.06899
												131.5	0.10141		131.5	0.08026		131.5	0.06904
												132	0.10141		132	0.08033		132	0.06905
												132.5	0.10156		132.5	0.08014		132.5	0.06913
												133	0.10154		133	0.08038		133	0.06912
												133.5	0.10159		133.5	0.08024		133.5	0.0692
												134	0.10167		134	0.08032		134	0.06919
												134.5	0.10172		134.5	0.08042		134.5	0.06927
												135	0.10169		135	0.08029		135	0.06928
												135.5	0.10173		135.5	0.08028		135.5	0.06935
												136	0.10172		136	0.08043		136	0.06943
												136.5	0.10184		136.5	0.08045		136.5	0.06942
												137	0.1018		137	0.0805		137	0.06949
												137.5	0.1018		137.5	0.08057		137.5	0.06954
												138	0.10191		138	0.08058		138	0.06962
												138.5	0.10187		138.5	0.08067		138.5	0.06968
												139	0.10183		139	0.08075		139	0.06971
												139.5	0.10188		139.5	0.08067		139.5	0.0697
												140	0.10201		140	0.08079		140	0.0697
												140.5	0.10203		140.5	0.08077		140.5	0.06975
												141	0.10203		141	0.08085		141	0.06973
												141.5	0.10211		141.5	0.08092		141.5	0.06987
												142	0.10211		142	0.08085		142	0.06985
												142.5	0.10212		142.5	0.08083		142.5	0.06999
												143	0.10218		143	0.08099		143	0.0699
												143.5	0.10221		143.5	0.08098		143.5	0.07001
												144	0.10221		144	0.08101		144	0.07006
												144.5	0.10217		144.5	0.08098		144.5	0.07013
												145	0.10228		145	0.08105		145	0.07006
												145.5	0.1023		145.5	0.08109		145.5	0.07021
												146	0.10225		146	0.08117		146	0.07026
												146.5	0.10234		146.5	0.08112		146.5	0.07022
												147	0.10249		147	0.08121		147	0.0702
												147.5	0.10248		147.5	0.08119		147.5	0.07016
												148	0.10245		148	0.08119		148	0.07017
												148.5	0.1026		148.5	0.08126		148.5	0.07035
												149	0.1025		149	0.08118		149	0.07039
												149.5	0.10259		149.5	0.08129		149.5	0.07037
												150	0.10264		150	0.08132		150	0.07043
												150.5	0.10261		150.5	0.08138		150.5	0.07047
												151	0.10272		151	0.08125		151	0.07037
												151.5	0.10265		151.5	0.08151		151.5	0.0705
												152	0.10269		152	0.08142		152	0.07063
												152.5	0.10284		152.5	0.08147		152.5	0.07051
												153	0.10281		153	0.08152		153	0.07062
												153.5	0.10282		153.5	0.08156		153.5	0.07057
												154	0.10282		154	0.08161		154	0.07071
												154.5	0.10271		154.5	0.08162		154.5	0.07063
												155	0.10293		155	0.08154		155	0.07075
												155.5	0.10282		155.5	0.08171		155.5	0.07079
												156	0.10294		156	0.08168		156	0.07083
												156.5	0.10293		156.5	0.08178		156.5	0.07089
												157	0.10292		157	0.08176		157	0.0708
												157.5	0.10294		157.5	0.08187		157.5	0.07087
												158	0.10303		158	0.0818		158	0.07095
												158.5	0.1031		158.5	0.08177		158.5	0.0709
												159	0.10298		159	0.08185		159	0.07107
												159.5	0.10302		159.5	0.08189		159.5	0.07101
												160	0.10307		160	0.08194		160	0.07109
												160.5	0.10321		160.5	0.082		160.5	0.07106
												161	0.10318		161	0.08197		161	0.07105
												161.5	0.1032		161.5	0.08197		161.5	0.07108
												162	0.10323		162	0.08207		162	0.07111
												162.5	0.10339		162.5	0.0821		162.5	0.07126
												163	0.10331		163	0.0821		163	0.07114
												163.5	0.10336		163.5	0.08216		163.5	0.0712
												164	0.10334		164	0.08213		164	0.07137
												164.5	0.1034		164.5	0.08211		164.5	0.0713
												165	0.10344		165	0.08222		165	0.07132
												165.5	0.10343		165.5	0.08221		165.5	0.07137
												166	0.10333		166	0.08229		166	0.07137
												166.5	0.10352		166.5	0.08227		166.5	0.07141
												167	0.10339		167	0.08235		167	0.07143
												167.5	0.10355		167.5	0.08237		167.5	0.07142
												168	0.10358		168	0.08243		168	0.07144
												168.5	0.10362		168.5	0.08244		168.5	0.07145
												169	0.10362		169	0.08238		169	0.07147
												169.5	0.10368		169.5	0.08244		169.5	0.07165
												170	0.10359		170	0.08238		170	0.07163
												170.5	0.1036		170.5	0.08253		170.5	0.07162
												171	0.10365		171	0.0825		171	0.07156
												171.5	0.1037		171.5	0.08253		171.5	0.07167
												172	0.10375		172	0.08267		172	0.07175
												172.5	0.10359		172.5	0.08268		172.5	0.07171
												173	0.10375		173	0.08275		173	0.07174
												173.5	0.10376		173.5	0.08261		173.5	0.07182
												174	0.10378		174	0.0828		174	0.07188
												174.5	0.10393		174.5	0.08268		174.5	0.0718
												175	0.10379		175	0.08271		175	0.07188
												175.5	0.10381		175.5	0.08286		175.5	0.07187
												176	0.10392		176	0.08275		176	0.07197
												176.5	0.10384		176.5	0.0829		176.5	0.07194
												177	0.10384		177	0.08282		177	0.072
												177.5	0.10392		177.5	0.0828		177.5	0.07201
												178	0.10385		178	0.08286		178	0.07203
												178.5	0.10404		178.5	0.083		178.5	0.07199
												179	0.10405		179	0.08297		179	0.07203
												179.5	0.10407		179.5	0.08298		179.5	0.0721
												180	0.10402		180	0.08298		180	0.07214
												180.5	0.104		180.5	0.08308		180.5	0.07215
												181	0.10404		181	0.08307		181	0.07216
												181.5	0.10405		181.5	0.0831		181.5	0.07218
												182	0.10409		182	0.08312		182	0.07215
												182.5	0.10414		182.5	0.08315		182.5	0.07228
												183	0.10419		183	0.08319		183	0.07232
												183.5	0.10436		183.5	0.08318		183.5	0.0723
												184	0.10423		184	0.0833		184	0.07234
												184.5	0.10421		184.5	0.0833		184.5	0.07231
												185	0.10428		185	0.08334		185	0.07235
												185.5	0.10422		185.5	0.08337		185.5	0.0723
												186	0.10434		186	0.08341		186	0.07239
												186.5	0.10431		186.5	0.08339		186.5	0.07251
												187	0.10434		187	0.08354		187	0.07241
												187.5	0.10441		187.5	0.08342		187.5	0.07247
												188	0.1044		188	0.08352		188	0.07255
												188.5	0.10439		188.5	0.08353		188.5	0.07256
												189	0.1045		189	0.0835		189	0.07257
												189.5	0.10441		189.5	0.08356		189.5	0.07252
												190	0.10449		190	0.08358		190	0.0725
												190.5	0.10448		190.5	0.08365		190.5	0.07259
												191	0.10452		191	0.08375		191	0.07261
												191.5	0.10458		191.5	0.08374		191.5	0.07262
												192	0.1046		192	0.08384		192	0.07264
												192.5	0.10465		192.5	0.0837		192.5	0.07266
												193	0.10463		193	0.08374		193	0.0727
												193.5	0.10449		193.5	0.08383		193.5	0.07261
												194	0.1046		194	0.08378		194	0.07276
												194.5	0.10466		194.5	0.08389		194.5	0.07275
												195	0.10459		195	0.08387		195	0.07274
												195.5	0.10469		195.5	0.08399		195.5	0.07278
												196	0.10469		196	0.0839		196	0.07284
												196.5	0.1047		196.5	0.08409		196.5	0.07282
												197	0.10464		197	0.08396		197	0.07283
												197.5	0.10476		197.5	0.08397		197.5	0.07292
												198	0.10476		198	0.08405		198	0.07283
												198.5	0.10479		198.5	0.08406		198.5	0.07293
												199	0.10479		199	0.08417		199	0.07297
												199.5	0.10475		199.5	0.08417		199.5	0.07295
												200	0.10493		200	0.08425		200	0.073
												200.5	0.10484		200.5	0.08418		200.5	0.07296
												201	0.10494		201	0.0842		201	0.07303
												201.5	0.10483		201.5	0.08426		201.5	0.07312
												202	0.10486		202	0.08424		202	0.0731
												202.5	0.10485		202.5	0.08434		202.5	0.07307
												203	0.10502		203	0.08438		203	0.07309
												203.5	0.10491		203.5	0.08438		203.5	0.07312
												204	0.10497		204	0.08441		204	0.07314
												204.5	0.10494		204.5	0.08441		204.5	0.07313
												205	0.10502		205	0.08439		205	0.0731
												205.5	0.10507		205.5	0.08456		205.5	0.07315
												206	0.10504		206	0.08451		206	0.07325
												206.5	0.10501		206.5	0.08447		206.5	0.07325
												207	0.10501		207	0.08454		207	0.07323
												207.5	0.10515		207.5	0.08456		207.5	0.0733
												208	0.10517		208	0.08466		208	0.07323
												208.5	0.10513		208.5	0.08459		208.5	0.07323
												209	0.10514		209	0.08457		209	0.0733
												209.5	0.1052		209.5	0.08463		209.5	0.07337
												210	0.10511		210	0.08473		210	0.07328
												210.5	0.10528		210.5	0.08471		210.5	0.07336
												211	0.1052		211	0.08476		211	0.07337
												211.5	0.10529		211.5	0.08482		211.5	0.07342
												212	0.10529		212	0.08486		212	0.07338
												212.5	0.10533		212.5	0.08488		212.5	0.07338
												213	0.10538		213	0.08489		213	0.07323
												213.5	0.10534		213.5	0.08494		213.5	0.07349
												214	0.10528		214	0.08489		214	0.07347
												214.5	0.10522		214.5	0.08492		214.5	0.07354
												215	0.10532		215	0.08506		215	0.07341
												215.5	0.10534		215.5	0.08497		215.5	0.07339
												216	0.10534		216	0.08507		216	0.07359
												216.5	0.10533		216.5	0.08512		216.5	0.07352
												217	0.10546		217	0.08503		217	0.07359
												217.5	0.10548		217.5	0.08517		217.5	0.0736
												218	0.10535		218	0.08516		218	0.07357
												218.5	0.10541		218.5	0.0852		218.5	0.07359
												219	0.10548		219	0.08525		219	0.07362
												219.5	0.10554		219.5	0.08519		219.5	0.07364
												220	0.10549		220	0.08535		220	0.07358
												220.5	0.1055		220.5	0.08527		220.5	0.07363
												221	0.10562		221	0.0854		221	0.07366
												221.5	0.10549		221.5	0.08527		221.5	0.07366
												222	0.10559		222	0.08532		222	0.0737
												222.5	0.10556		222.5	0.0854		222.5	0.07374
												223	0.10557		223	0.08545		223	0.07365
												223.5	0.10565		223.5	0.08548		223.5	0.07375
												224	0.10556		224	0.08544		224	0.07369
												224.5	0.10557		224.5	0.0855		224.5	0.07377
												225	0.10564		225	0.08552		225	0.07379
												225.5	0.10562		225.5	0.08551		225.5	0.07381
												226	0.10567		226	0.08558		226	0.07385
												226.5	0.10572		226.5	0.0856		226.5	0.07379
												227	0.10572		227	0.08572		227	0.07389
												227.5	0.1058		227.5	0.08567		227.5	0.07381
												228	0.10573		228	0.08564		228	0.07389
												228.5	0.10585		228.5	0.08567		228.5	0.0739
												229	0.10578		229	0.08569		229	0.07394
												229.5	0.10592		229.5	0.08574		229.5	0.07403
												230	0.10591		230	0.0857		230	0.07393
												230.5	0.10593		230.5	0.08574		230.5	0.07392
												231	0.10582		231	0.08576		231	0.07394
												231.5	0.10599		231.5	0.08591		231.5	0.07402
												232	0.10593		232	0.08592		232	0.07388
												232.5	0.10591		232.5	0.08593		232.5	0.07387
												233	0.10594		233	0.08588		233	0.07396
												233.5	0.10593		233.5	0.08592		233.5	0.07395
												234	0.10595		234	0.08589		234	0.07396
												234.5	0.10601		234.5	0.08602		234.5	0.07396
												235	0.10601		235	0.08603		235	0.07399
												235.5	0.10597		235.5	0.08603		235.5	0.07402
												236	0.10596		236	0.08599		236	0.07399
												236.5	0.10601		236.5	0.08606		236.5	0.074
												237	0.106		237	0.08621		237	0.07413
												237.5	0.10611		237.5	0.08609		237.5	0.07407
												238	0.10611		238	0.08613		238	0.07411
												238.5	0.10611		238.5	0.08614		238.5	0.07417
												239	0.10599		239	0.08626		239	0.07409
												239.5	0.1061		239.5	0.08627		239.5	0.07423
												240	0.10603		240	0.08629		240	0.07422
												240.5	0.10611		240.5	0.08629		240.5	0.07426
												241	0.10623		241	0.08637		241	0.0742
												241.5	0.10615		241.5	0.08633		241.5	0.07421
												242	0.1062		242	0.08639		242	0.07418
												242.5	0.10625		242.5	0.0864		242.5	0.07418
												243	0.10617		243	0.08647		243	0.07426
												243.5	0.10623		243.5	0.08638		243.5	0.07424
												244	0.10619		244	0.08644		244	0.0742
												244.5	0.10622		244.5	0.08647		244.5	0.07427
												245	0.1062		245	0.08648		245	0.07425
												245.5	0.10622		245.5	0.08652		245.5	0.07432
												246	0.10647		246	0.08652		246	0.07436
												246.5	0.10618		246.5	0.08662		246.5	0.07439
												247	0.10625		247	0.08655		247	0.07432
												247.5	0.10628		247.5	0.0865		247.5	0.07426
												248	0.10635		248	0.08666		248	0.07435
												248.5	0.10634		248.5	0.08663		248.5	0.07443
												249	0.10638		249	0.08666		249	0.0744
												249.5	0.10638		249.5	0.08679		249.5	0.07444
												250	0.10635		250	0.08675		250	0.07433
												250.5	0.10644		250.5	0.08675		250.5	0.07436
												251	0.10644		251	0.08674		251	0.0744
												251.5	0.10644		251.5	0.08678		251.5	0.07446
												252	0.10648		252	0.08687		252	0.07459
												252.5	0.1065		252.5	0.0868		252.5	0.07448
												253	0.10644		253	0.0869		253	0.07442
												253.5	0.10648		253.5	0.08689		253.5	0.07444
												254	0.10653		254	0.08692		254	0.07446
												254.5	0.10663		254.5	0.08688		254.5	0.07443
												255	0.10648		255	0.08699		255	0.07442
												255.5	0.10651		255.5	0.08702		255.5	0.07455
												256	0.1066		256	0.08707		256	0.07447
												256.5	0.10662		256.5	0.0869		256.5	0.07456
												257	0.10651		257	0.08713		257	0.0746
												257.5	0.10671		257.5	0.08706		257.5	0.07449
												258	0.10659		258	0.08709		258	0.07456
												258.5	0.10667		258.5	0.0871		258.5	0.07461
												259	0.10662		259	0.08716		259	0.07459
												259.5	0.10675		259.5	0.08726		259.5	0.0746
												260	0.10672		260	0.08704		260	0.07449
												260.5	0.10672		260.5	0.08716		260.5	0.07448
												261	0.10671		261	0.08724		261	0.0746
												261.5	0.10664		261.5	0.08728		261.5	0.07467
												262	0.10674		262	0.08721		262	0.07468
												262.5	0.10671		262.5	0.08728		262.5	0.0747
												263	0.10676		263	0.08731		263	0.07455
												263.5	0.1068		263.5	0.08726		263.5	0.07469
												264	0.10672		264	0.08732		264	0.07463
												264.5	0.10682		264.5	0.08734		264.5	0.07469
												265	0.10672		265	0.08731		265	0.07467
												265.5	0.10688		265.5	0.08741		265.5	0.07467
												266	0.10682		266	0.08739		266	0.07465
												266.5	0.10683		266.5	0.08743		266.5	0.07473
												267	0.10684		267	0.08745		267	0.07472
												267.5	0.10687		267.5	0.0876		267.5	0.07481
												268	0.1069		268	0.08745		268	0.07475
												268.5	0.10692		268.5	0.08761		268.5	0.07467
												269	0.10694		269	0.08743		269	0.0748
												269.5	0.10689		269.5	0.0875		269.5	0.07481
												270	0.10693		270	0.08754		270	0.07487
												270.5	0.10692		270.5	0.08759		270.5	0.07473
												271	0.10696		271	0.08753		271	0.0748
												271.5	0.10698		271.5	0.08761		271.5	0.07486
												272	0.10689		272	0.08765		272	0.07482
												272.5	0.10696		272.5	0.0877		272.5	0.07488
												273	0.10704		273	0.08768		273	0.07483
												273.5	0.10704		273.5	0.08778		273.5	0.07483
												274	0.10703		274	0.08768		274	0.07485
												274.5	0.10703		274.5	0.08779		274.5	0.0749
												275	0.10702		275	0.08784		275	0.07489
												275.5	0.10702		275.5	0.08777		275.5	0.07494
												276	0.10702		276	0.0877		276	0.07499
												276.5	0.10708		276.5	0.08791		276.5	0.07502
												277	0.107		277	0.08786		277	0.0749
												277.5	0.10708		277.5	0.08787		277.5	0.07489
												278	0.10713		278	0.08797		278	0.07494
												278.5	0.10714		278.5	0.08799		278.5	0.07496
												279	0.1071		279	0.0878		279	0.07502
												279.5	0.10717		279.5	0.088		279.5	0.07494
												280	0.10708		280	0.08798		280	0.07487
												280.5	0.10716		280.5	0.08799		280.5	0.0749
												281	0.10722		281	0.08786		281	0.07496
												281.5	0.10722		281.5	0.08802		281.5	0.07496
												282	0.10724		282	0.08801		282	0.07494
												282.5	0.10713		282.5	0.08815		282.5	0.07499
												283	0.10731		283	0.08807		283	0.07506
												283.5	0.10733		283.5	0.08807		283.5	0.07513
												284	0.10717		284	0.0881		284	0.07508
												284.5	0.10726		284.5	0.08813		284.5	0.07506
												285	0.10722		285	0.08805		285	0.07514
												285.5	0.1073		285.5	0.08804		285.5	0.07512
												286	0.10725		286	0.08815		286	0.07517
												286.5	0.10726		286.5	0.08818		286.5	0.07512
												287	0.10732		287	0.08817		287	0.07508
												287.5	0.10738		287.5	0.08836		287.5	0.07513
												288	0.10738		288	0.08821		288	0.0751
												288.5	0.10739		288.5	0.0883		288.5	0.07504
												289	0.10737		289	0.08833		289	0.07517
												289.5	0.10736		289.5	0.0882		289.5	0.07513
												290	0.10737		290	0.08828		290	0.07519
												290.5	0.10733		290.5	0.08825		290.5	0.07521
												291	0.1075		291	0.08829		291	0.07511
												291.5	0.10738		291.5	0.08831		291.5	0.0752
												292	0.10746		292	0.08834		292	0.07529
												292.5	0.10736		292.5	0.08847		292.5	0.07524
												293	0.1075		293	0.08843		293	0.07522
												293.5	0.10745		293.5	0.08829		293.5	0.07546
												294	0.10754		294	0.08841		294	0.07532
												294.5	0.10755		294.5	0.08845		294.5	0.07524
												295	0.10751		295	0.08832		295	0.07522
												295.5	0.10754		295.5	0.08843		295.5	0.07528
												296	0.10757		296	0.08849		296	0.07527
												296.5	0.10747		296.5	0.08836		296.5	0.07527
												297	0.10761		297	0.08849		297	0.07536
												297.5	0.10776		297.5	0.08854		297.5	0.07534
												298	0.10758		298	0.08838		298	0.07533
												298.5	0.1076		298.5	0.0886		298.5	0.0753
												299	0.10756		299	0.08866		299	0.07538
												299.5	0.10756		299.5	0.08848		299.5	0.07541
												300	0.10765		300	0.08855		300	0.07545
												300.5	0.10766		300.5	0.08862		300.5	0.07537
												301	0.10766		301	0.08862		301	0.07542
												301.5	0.10765		301.5	0.08854		301.5	0.07552
												302	0.10766		302	0.0886		302	0.07541
												302.5	0.10765		302.5	0.08871		302.5	0.07549
												303	0.10783		303	0.08865		303	0.07547
												303.5	0.10767		303.5	0.08871		303.5	0.07544
												304	0.10771		304	0.08872		304	0.07547
												304.5	0.10774		304.5	0.08861		304.5	0.07541
												305	0.10763		305	0.08863		305	0.07562
												305.5	0.10774		305.5	0.08874		305.5	0.07544
												306	0.10767		306	0.08876		306	0.07543
												306.5	0.10784		306.5	0.08875		306.5	0.07561
												307	0.10778		307	0.0887		307	0.07557
												307.5	0.10774		307.5	0.08879		307.5	0.07554
												308	0.10781		308	0.08872		308	0.07557
												308.5	0.10777		308.5	0.08875		308.5	0.07561
												309	0.10784		309	0.08874		309	0.07562
												309.5	0.10787		309.5	0.08882		309.5	0.07564
												310	0.10776		310	0.08881		310	0.07562
												310.5	0.10794		310.5	0.08881		310.5	0.07563
												311	0.10788		311	0.08884		311	0.07559
												311.5	0.10794		311.5	0.08885		311.5	0.07567
												312	0.10798		312	0.08885		312	0.07573
												312.5	0.10785		312.5	0.08891		312.5	0.07563
												313	0.10777		313	0.08889		313	0.0757
												313.5	0.1079		313.5	0.08901		313.5	0.07567
												314	0.10796		314	0.08885		314	0.0757
												314.5	0.10802		314.5	0.08892		314.5	0.07563
												315	0.1079		315	0.08894		315	0.07572
												315.5	0.10798		315.5	0.08891		315.5	0.07576
												316	0.10796		316	0.08891		316	0.07571
												316.5	0.10797		316.5	0.08902		316.5	0.07571
												317	0.10806		317	0.08892		317	0.07571
												317.5	0.108		317.5	0.08904		317.5	0.07574
												318	0.10806		318	0.08901		318	0.0757
												318.5	0.10792		318.5	0.08905		318.5	0.07584
												319	0.10814		319	0.08897		319	0.07574
												319.5	0.10814		319.5	0.08901		319.5	0.07584
												320	0.10807		320	0.08907		320	0.07582
												320.5	0.10804		320.5	0.08902		320.5	0.07568
												321	0.10799		321	0.08905		321	0.07574
												321.5	0.10814		321.5	0.0891		321.5	0.0758
												322	0.10813		322	0.08905		322	0.07594
												322.5	0.10818		322.5	0.08906		322.5	0.07593
												323	0.10812		323	0.08921		323	0.07579
												323.5	0.108		323.5	0.08912		323.5	0.07582
												324	0.10806		324	0.08909		324	0.07589
												324.5	0.10821		324.5	0.08915		324.5	0.07588
												325	0.10811		325	0.08917		325	0.0759
												325.5	0.10821		325.5	0.08916		325.5	0.07584
												326	0.10813		326	0.08925		326	0.07587
												326.5	0.10806		326.5	0.08918		326.5	0.07587
												327	0.10812		327	0.08923		327	0.076
												327.5	0.10829		327.5	0.0892		327.5	0.07587
												328	0.10827		328	0.08916		328	0.07593
												328.5	0.10816		328.5	0.08918		328.5	0.07592
												329	0.10828		329	0.08925		329	0.07596
												329.5	0.10823		329.5	0.08924		329.5	0.07608
												330	0.10826		330	0.08918		330	0.07595
												330.5	0.10826		330.5	0.08928		330.5	0.07598
												331	0.10816		331	0.08928		331	0.076
												331.5	0.10821		331.5	0.08931		331.5	0.07611
												332	0.10835		332	0.08929		332	0.07603
												332.5	0.10821		332.5	0.08927		332.5	0.07609
												333	0.10833		333	0.08928		333	0.07606
												333.5	0.10835		333.5	0.08918		333.5	0.07605
												334	0.10825		334	0.08931		334	0.07609
												334.5	0.10829		334.5	0.08936		334.5	0.07618
												335	0.10837		335	0.08937		335	0.076
												335.5	0.10837		335.5	0.08938		335.5	0.07606
												336	0.10836		336	0.08938		336	0.07611
												336.5	0.10841		336.5	0.08934		336.5	0.07617
												337	0.10843		337	0.08935		337	0.07617
												337.5	0.10839		337.5	0.08928		337.5	0.07624
												338	0.10837		338	0.08935		338	0.07616
												338.5	0.10846		338.5	0.08946		338.5	0.07611
												339	0.1084		339	0.0894		339	0.07622
												339.5	0.10847		339.5	0.08944		339.5	0.0761
												340	0.10837		340	0.08946		340	0.07624
												340.5	0.10845		340.5	0.08941		340.5	0.07622
												341	0.10843		341	0.08945		341	0.07622
												341.5	0.10844		341.5	0.08946		341.5	0.07625
												342	0.10847		342	0.08941		342	0.07629
												342.5	0.10847		342.5	0.08957		342.5	0.07628
												343	0.10849		343	0.08952		343	0.07625
												343.5	0.10855		343.5	0.08954		343.5	0.07632
												344	0.10857		344	0.08952		344	0.07633
												344.5	0.10844		344.5	0.08952		344.5	0.07627
												345	0.10845		345	0.08954		345	0.07626
												345.5	0.10858		345.5	0.08959		345.5	0.07624
												346	0.10853		346	0.0896		346	0.07644
												346.5	0.10848		346.5	0.08958		346.5	0.07627
												347	0.10855		347	0.08956		347	0.07635
												347.5	0.1087		347.5	0.0896		347.5	0.07633
												348	0.1085		348	0.08957		348	0.07644
												348.5	0.1086		348.5	0.08964		348.5	0.07635
												349	0.10853		349	0.08952		349	0.0764
												349.5	0.1087		349.5	0.08958		349.5	0.07639
												350	0.1086		350	0.08959		350	0.07642
												350.5	0.10868		350.5	0.08964		350.5	0.07648
												351	0.10864		351	0.08956		351	0.07649
												351.5	0.10871		351.5	0.08958		351.5	0.07649
												352	0.10873		352	0.08969		352	0.07637
												352.5	0.10863		352.5	0.0896		352.5	0.07654
												353	0.1087		353	0.08974		353	0.07656
												353.5	0.10857		353.5	0.08969		353.5	0.07645
												354	0.10879		354	0.08962		354	0.07656
												354.5	0.1086		354.5	0.08966		354.5	0.0766
												355	0.10864		355	0.08979		355	0.07662
												355.5	0.1086		355.5	0.08965		355.5	0.07651
												356	0.10872		356	0.0898		356	0.07655
												356.5	0.10866		356.5	0.0897		356.5	0.07668
												357	0.10861		357	0.08968		357	0.07652
												357.5	0.1087		357.5	0.08973		357.5	0.07664
												358	0.10876		358	0.08983		358	0.07663
												358.5	0.10877		358.5	0.08967		358.5	0.07666
												359	0.10875		359	0.08968		359	0.07666
												359.5	0.10885		359.5	0.08967		359.5	0.07668
												360	0.10875		360	0.08977		360	0.07673
												360.5	0.10879		360.5	0.08969		360.5	0.07676
												361	0.10881		361	0.08977		361	0.07667
												361.5	0.10885		361.5	0.08969		361.5	0.07673
												362	0.10884		362	0.08984		362	0.07671
												362.5	0.10879		362.5	0.08983		362.5	0.07667
												363	0.10879		363	0.08984		363	0.07672
												363.5	0.10891		363.5	0.08987		363.5	0.07675
												364	0.10876		364	0.08984		364	0.07669
												364.5	0.10894		364.5	0.0898		364.5	0.07694
												365	0.10881		365	0.08982		365	0.07682
												365.5	0.10888		365.5	0.08985		365.5	0.07684
												366	0.10887		366	0.08985		366	0.07685
												366.5	0.10889		366.5	0.08991		366.5	0.07697
												367	0.10887		367	0.08979		367	0.07687
												367.5	0.10882		367.5	0.08984		367.5	0.0769
												368	0.10885		368	0.0899		368	0.07682
												368.5	0.10887		368.5	0.08993		368.5	0.07692
												369	0.10893		369	0.08994		369	0.07696
												369.5	0.10903		369.5	0.08988		369.5	0.07693
												370	0.10891		370	0.08988		370	0.07704
												370.5	0.10903		370.5	0.08988		370.5	0.07707
												371	0.10903		371	0.08987		371	0.07697
												371.5	0.10899		371.5	0.08973		371.5	0.07694
												372	0.10904		372	0.08991		372	0.07712
												372.5	0.10906		372.5	0.08994		372.5	0.0771
												373	0.10906		373	0.08991		373	0.07708
												373.5	0.10902		373.5	0.08995		373.5	0.07721
												374	0.10904		374	0.09002		374	0.07707
												374.5	0.10906		374.5	0.08999		374.5	0.0772
												375	0.10905		375	0.08991		375	0.07707
												375.5	0.10903		375.5	0.08995		375.5	0.07719
												376	0.10907		376	0.08994		376	0.07719
												376.5	0.10907		376.5	0.09006		376.5	0.07723
												377	0.10904		377	0.09001		377	0.07721
												377.5	0.10909		377.5	0.08994		377.5	0.07729
												378	0.1091		378	0.08994		378	0.07723
												378.5	0.10905		378.5	0.08999		378.5	0.0772
												379	0.10915		379	0.09		379	0.07728
												379.5	0.10908		379.5	0.09		379.5	0.07739
												380	0.10916		380	0.08999		380	0.07734
												380.5	0.10912		380.5	0.09002		380.5	0.07737
												381	0.1091		381	0.09011		381	0.07734
												381.5	0.10911		381.5	0.09002		381.5	0.07728
												382	0.10915		382	0.09		382	0.07733
												382.5	0.10919		382.5	0.09007		382.5	0.07733
												383	0.1092		383	0.08999		383	0.07742
												383.5	0.10914		383.5	0.09016		383.5	0.07736
												384	0.10915		384	0.09001		384	0.07741
												384.5	0.10925		384.5	0.09007		384.5	0.07747
												385	0.10915		385	0.09006		385	0.07752
												385.5	0.1092		385.5	0.09003		385.5	0.07748
												386	0.1092		386	0.09015		386	0.07757
												386.5	0.10933		386.5	0.09001		386.5	0.07755
												387	0.10918		387	0.08996		387	0.07755
												387.5	0.10928		387.5	0.09002		387.5	0.07753
												388	0.10922		388	0.09006		388	0.07762
												388.5	0.10928		388.5	0.09014		388.5	0.07762
												389	0.10929		389	0.09003		389	0.07753
												389.5	0.1094		389.5	0.09013		389.5	0.07772
												390	0.10937		390	0.09018		390	0.07761
												390.5	0.10925		390.5	0.09014		390.5	0.07765
												391	0.10936		391	0.09024		391	0.07764
												391.5	0.10921		391.5	0.09018		391.5	0.07758
												392	0.10934		392	0.09025		392	0.07767
												392.5	0.10936		392.5	0.0902		392.5	0.07769
												393	0.10934		393	0.09023		393	0.07773
												393.5	0.10932		393.5	0.09015		393.5	0.07783
												394	0.10929		394	0.09015		394	0.07777
												394.5	0.1095		394.5	0.09017		394.5	0.07775
												395	0.10931		395	0.09024		395	0.07779
												395.5	0.10929		395.5	0.09012		395.5	0.07778
												396	0.10946		396	0.09023		396	0.0778
												396.5	0.10937		396.5	0.09027		396.5	0.07794
												397	0.10949		397	0.09015		397	0.07789
												397.5	0.10934		397.5	0.09022		397.5	0.07784
												398	0.10941		398	0.09022		398	0.07788
												398.5	0.10939		398.5	0.0902		398.5	0.07791
												399	0.10948		399	0.09027		399	0.07787
												399.5	0.10947		399.5	0.0903		399.5	0.07789
												400	0.10958		400	0.09032		400	0.0779
												400.5	0.10947		400.5	0.09021		400.5	0.07786
												401	0.10941		401	0.09029		401	0.078
												401.5	0.10943		401.5	0.0903		401.5	0.07811
												402	0.10959		402	0.0903		402	0.07799
												402.5	0.10946		402.5	0.09031		402.5	0.07804
												403	0.10957		403	0.09029		403	0.07797
												403.5	0.10946		403.5	0.09032		403.5	0.07795
												404	0.10966		404	0.09032		404	0.07811
												404.5	0.10949		404.5	0.09029		404.5	0.07805
												405	0.10952		405	0.09033		405	0.07807
												405.5	0.10959		405.5	0.09022		405.5	0.07817
												406	0.10947		406	0.09031		406	0.07815
												406.5	0.10969		406.5	0.09035		406.5	0.07834
												407	0.10971		407	0.0903		407	0.07811
												407.5	0.10964		407.5	0.09035		407.5	0.07815
												408	0.10967		408	0.09039		408	0.07817
												408.5	0.10959		408.5	0.0904		408.5	0.07821
												409	0.10956		409	0.09035		409	0.07821
												409.5	0.10954		409.5	0.09038		409.5	0.07832
												410	0.10965		410	0.09035		410	0.07815
												410.5	0.10964		410.5	0.09041		410.5	0.07827
												411	0.10959		411	0.09038		411	0.0783
												411.5	0.10972		411.5	0.09039		411.5	0.07834
												412	0.10957		412	0.09039		412	0.07841
												412.5	0.10969		412.5	0.09033		412.5	0.07846
												413	0.10971		413	0.09034		413	0.07841
												413.5	0.10972		413.5	0.09041		413.5	0.07834
												414	0.10969		414	0.09048		414	0.07845
												414.5	0.10971		414.5	0.09049		414.5	0.07841
												415	0.10967		415	0.0904		415	0.07844
												415.5	0.1097		415.5	0.09042		415.5	0.07849
												416	0.10968		416	0.0904		416	0.07849
												416.5	0.1097		416.5	0.09045		416.5	0.07846
												417	0.10968		417	0.09046		417	0.0785
												417.5	0.1098		417.5	0.09048		417.5	0.07862
												418	0.10975		418	0.09046		418	0.07857
												418.5	0.10974		418.5	0.09048		418.5	0.0786
												419	0.10981		419	0.09049		419	0.07872
												419.5	0.10976		419.5	0.09054		419.5	0.07862
												420	0.10975		420	0.09043		420	0.07866
												420.5	0.10972		420.5	0.09045		420.5	0.0786
												421	0.10972		421	0.09051		421	0.07865
												421.5	0.10991		421.5	0.09058		421.5	0.07872
												422	0.10983		422	0.09058		422	0.07878
												422.5	0.10981		422.5	0.09048		422.5	0.07877
												423	0.10984		423	0.09048		423	0.07879
												423.5	0.10983		423.5	0.09048		423.5	0.07876
												424	0.10988		424	0.09048		424	0.07879
												424.5	0.10983		424.5	0.09048		424.5	0.07877
												425	0.10978		425	0.09048		425	0.07888
												425.5	0.10983		425.5	0.09054		425.5	0.07892
												426	0.10992		426	0.09056		426	0.07891
												426.5	0.10989		426.5	0.09062		426.5	0.07892
												427	0.10989		427	0.09054		427	0.07895
												427.5	0.11001		427.5	0.09059		427.5	0.07884
												428	0.10988		428	0.09062		428	0.07894
												428.5	0.10989		428.5	0.0906		428.5	0.07905
												429	0.10986		429	0.09049		429	0.07901
												429.5	0.10997		429.5	0.09061		429.5	0.07894
												430	0.10995		430	0.09062		430	0.07898
												430.5	0.10994		430.5	0.09058		430.5	0.07905
[truncated: 2,737 more rows]

## Sheet: Fig. 8
panel a				panel b																									panel d											Derivative
[truncated: 3,605 more rows]
